# Supplementary material for: Activity map of a cortico-cerebellar loop underlying motor planning
Source: Nat Neurosci. 2023 Oct 9;26(11):1916–28. doi: 10.1038/s41593-023-01453-x (PMC10620095; doi:10.1038/s41593-023-01453-x)
Supplement: Supplementary file 2 — Source data for Fig. 1e, 1h. [file 41593_2023_1453_MOESM2_ESM.xlsx]

## Sheet: Fig1e Norm. proj. density
Injectin : AAV1-GFPsm-Myc in ALM Norm. projection density cross both cerebellum hemispheres
	Lob I	Lob II	Lob III	Lob IV, V	Lob VI	Lob VII	Lob VIII	Lob IX	Lob X	SIM	Crus 1	Crus 2	PRM	COPY	PFL	FL
mouse 1	0	2.73576e-12	7.60602e-13	7.78983e-12	7.21492e-12	1.20444e-11	1.89476e-12	6.23878e-13	1.60939e-12	3.991e-11	1.22413e-11	6.76573e-11	5.81557e-11	4.65773e-12	1.26031e-12	0
mouse 2	0	1.64413e-12	6.92284e-13	2.68679e-12	1.15276e-11	8.38138e-12	3.501e-12	3.13807e-13	6.93867e-13	4.57062e-11	2.68532e-11	6.59759e-11	3.79369e-11	3.51422e-12	3.8122e-12	6.74125e-13
mouse 3	5.11062e-12	1.02059e-11	7.09369e-12	1.08977e-11	4.74984e-12	3.72468e-11	5.55384e-12	6.10948e-12	6.00392e-12	4.76995e-11	1.78645e-11	4.65803e-11	3.36989e-11	1.1946e-11	5.93307e-12	4.37482e-12
mouse 4	0	2.21756e-12	1.41288e-12	3.25581e-12	7.27273e-12	4.2392e-12	3.01686e-13	2.08603e-12	3.73696e-12	5.1365e-11	1.16641e-11	7.1888e-11	4.32671e-11	3.89346e-12	4.38127e-12	2.61406e-12
mouse 5	4.95964e-12	9.00403e-13	9.17885e-13	5.94257e-12	4.2254e-12	2.23764e-11	2.93988e-12	1.41167e-12	5.34102e-12	4.8088e-11	1.83701e-11	3.48231e-11	6.20283e-11	3.68871e-12	9.01693e-12	1.55672e-11
mouse 6	0	0	0	5.48282e-12	2.37615e-13	7.0983e-13	2.18227e-11	2.79435e-12	0	6.54702e-11	7.67033e-12	5.91769e-11	4.43049e-11	4.23759e-12	3.76329e-12	5.83612e-13
mouse 7	0	1.23431e-13	1.25828e-13	2.29202e-12	8.37259e-12	4.62477e-11	2.68674e-12	2.32221e-13	0	3.59794e-11	3.04708e-11	5.96622e-11	4.31268e-11	3.61189e-12	6.99949e-12	0
	1.43861e-12	2.54674e-12	1.57188e-12	5.47822e-12	6.22867e-12	1.87494e-11	5.52866e-12	1.93878e-12	2.48359e-12	4.77455e-11	1.78763e-11	5.79662e-11	4.60741e-11	5.07851e-12	5.02379e-12	3.40197e-12

## Sheet: Fig1h Norm. PC density
Injectin : AAVretro-Cre in VM + flex-G-TVA and EnvA-ΔG-Rabies in FN Norm. PC density
	Lob I	Lob II	Lob III	Lob IV, V	Lob VI	Lob VII	Lob VIII	Lob IX	Lob X	SIM	Crus 1	Crus 2	PRM	COPY	PFL	FL
mouse 1	0	0	3.53312e-11	4.65236e-11	1.03501e-10	5.8893e-11	4.90366e-10	1.73881e-10	4.9839e-11	2.88318e-12	1.47312e-11	0	6.93562e-12	0	0	0
mouse 2	0	4.11913e-11	1.86627e-11	2.45748e-11	1.09342e-10	1.92484e-10	2.29135e-10	2.23878e-10	5.42975e-11	2.28444e-12	2.45113e-11	1.06873e-11	4.12149e-12	2.67857e-11	4.4177e-12	0
mouse 3	0	3.46583e-11	1.76656e-11	2.06772e-11	9.36434e-11	2.55203e-10	2.13749e-10	2.10106e-10	5.39923e-11	2.88318e-12	4.12475e-11	8.99225e-12	3.46781e-12	2.25374e-11	3.71705e-12	0
mouse 4	0	6.3921e-12	2.60648e-11	2.73303e-11	1.7483e-10	2.109e-10	1.09764e-10	7.43828e-11	1.07239e-11	2.85373e-11	6.26702e-11	1.49262e-11	7.46173e-12	5.40361e-12	6.85543e-13	0
mouse 5	0	8.66457e-12	3.18962e-11	1.93848e-11	1.15001e-10	2.42934e-10	2.16893e-10	1.10487e-10	1.6613e-11	1.29743e-11	6.06436e-11	1.06783e-11	4.33476e-12	4.56383e-11	1.16158e-12	0
Average	0	1.81812e-11	2.59241e-11	2.76981e-11	1.19263e-10	1.92083e-10	2.51982e-10	1.58547e-10	3.70931e-11	9.91249e-12	4.07608e-11	9.0568e-12	5.26428e-12	2.0073e-11	1.99637e-12	0
