# Supplementary material for: Activity map of a cortico-cerebellar loop underlying motor planning
Source: Nat Neurosci. 2023 Oct 9;26(11):1916–28. doi: 10.1038/s41593-023-01453-x (PMC10620095; doi:10.1038/s41593-023-01453-x)
Supplement: Supplementary file 3 — Source data for Fig. 3b,e–g. [file 41593_2023_1453_MOESM3_ESM.xlsx]

## Sheet: Norm. proj. or PC density
Same data in Figure 3b, 3e, 3f, 3g; Extented Data Figure 6b, 6c, 6d and 6e.
Norm. ALM input density
	Lob VII	Med-SIM	Med-Crus1	Med-Crus2	Lat-SIM	Lat-Crus1	Lat-Crus2	PRM	Lob IV, V	Lob VI	Lob VIII	Lob IX
mouse 1	1.20444e-11	5.86463e-11	3.22413e-11	1.26573e-10	1.27171e-10	2.22413e-11	2.26573e-10	5.81557e-11	7.78983e-12	7.21492e-12	1.89476e-12	6.23878e-13
mouse 2	8.38138e-12	8.57113e-11	4.68532e-11	1.29759e-10	1.31221e-10	3.68532e-11	2.29759e-10	3.79369e-11	2.68679e-12	1.15276e-11	3.501e-12	3.13807e-13
mouse 3	3.72468e-11	8.81409e-11	4.78645e-11	6.65803e-11	1.46072e-10	3.78645e-11	1.95803e-10	3.36989e-11	1.08977e-11	4.74984e-12	5.55384e-12	6.10948e-12
mouse 4	4.2392e-12	6.26088e-11	1.00641e-10	1.2888e-10	1.24992e-10	8.16641e-11	2.2888e-10	4.32671e-11	3.25581e-12	7.27273e-12	3.01686e-13	2.08603e-12
mouse 5	2.23764e-11	9.86145e-11	7.23701e-11	9.48231e-11	1.77017e-10	7.83701e-11	1.48231e-10	6.20283e-11	5.94257e-12	4.2254e-12	2.93988e-12	1.41167e-12
mouse 6	7.0983e-13	7.98016e-11	7.27033e-11	8.91769e-11	2.59315e-10	5.67033e-11	1.91769e-10	4.43049e-11	5.48282e-12	2.37615e-13	2.18227e-11	2.79435e-12
mouse 7	4.62477e-11	1.38553e-10	1.24708e-10	5.96622e-11	1.55523e-10	5.04708e-11	1.96622e-10	4.31268e-11	2.29202e-12	8.37259e-12	2.68674e-12	2.32221e-13
Norm. PC density
	Lob VII	Med-SIM	Med-Crus1	Med-Crus2	Lat-SIM	Lat-Crus1	Lat-Crus2	PRM	Lob IV, V	Lob VI	Lob VIII	Lob IX
mouse 1	5.8893e-11	7.50117e-12	1.40312e-10	0	0	0	0	6.93562e-12	4.65236e-11	1.03501e-10	4.90366e-10	1.73881e-10
mouse 2	1.92484e-10	1.14182e-11	1.35113e-10	3.60873e-11	0	0	0	4.12149e-12	2.45748e-11	1.09342e-10	2.29135e-10	2.23878e-10
mouse 3	2.55203e-10	1.10117e-11	5.72475e-11	1.82225e-11	0	0	0	3.46781e-12	2.06772e-11	9.36434e-11	2.13749e-10	2.10106e-10
mouse 4	2.109e-10	4.04907e-11	3.26702e-11	4.89262e-11	0	0	0	7.46173e-12	2.73303e-11	1.7483e-10	1.09764e-10	7.43828e-11
mouse 5	2.42934e-10	1.00553e-10	9.46436e-11	3.60783e-11	0	0	0	4.33476e-12	1.93848e-11	1.15001e-10	2.16893e-10	1.10487e-10
