# Supplementary material for: Activity map of a cortico-cerebellar loop underlying motor planning
Source: Nat Neurosci. 2023 Oct 9;26(11):1916–28. doi: 10.1038/s41593-023-01453-x (PMC10620095; doi:10.1038/s41593-023-01453-x)
Supplement: Supplementary file 4 — Source data for Fig. 4b,d. [file 41593_2023_1453_MOESM4_ESM.xlsx]

## Sheet: Figure 4b
Lick left trials performance		Photostimulation on spot a				Photostimulation on spot b
	Ctrl trials	Sample stim	Delay stim	Response stim		Sample stim	Delay stim	Response stim
mouse 1	0.8504	0.8462	0.7561	0.9677		0.8333	0.8085	0.9429
mouse 2	0.7682	0.8824	0.9091	0.9565		0.85	0.7556	0.9583
mouse 3	0.8654	0.873	0.863	1		0.9492	0.6818	1
mouse 4	0.8368	0.8871	0.8448	0.9057		0.931	0.7455	0.9298
Average	0.8302	0.872175	0.84325	0.957475		0.890875	0.74785	0.95775
Lick Right trials performance		Photostimulation on spot a				Photostimulation on spot b
	Ctrl trials	Sample stim	Delay stim	Response stim		Sample stim	Delay stim	Response stim
mouse 1	0.7564	0.7241	0.5726	0.4828		0.8837	0.6829	0.4474
mouse 2	0.734	0.5652	0.3448	0.2083		0.7619	0.7105	0.2308
mouse 3	0.8166	0.7179	0.5455	0.3548		0.8625	0.6667	0.2174
mouse 4	0.8028	0.8833	0.6596	0.6263		0.8611	0.7794	0.6981
Average	0.77745	0.722625	0.530625	0.41805		0.8423	0.709875	0.398425

## Sheet: Figure 4d
Delta performance during delay phtostim on every stim spot (Region grouped by ALM input and cerebellum output through FN)
	Conjunction regions	Input regions	Output regions	Outside
	-0.1608	-0.1674	-0.0042	-0.0677
	-0.2287	-0.0675	-0.1077	-0.0756
	-0.1681	-0.1124	-0.1309	-0.0535
	-0.2418		-0.1123	-0.0723
	-0.1585		-0.1524
