# Supplementary material for: Activity map of a cortico-cerebellar loop underlying motor planning
Source: Nat Neurosci. 2023 Oct 9;26(11):1916–28. doi: 10.1038/s41593-023-01453-x (PMC10620095; doi:10.1038/s41593-023-01453-x)
Supplement: Supplementary file 5 — Source data for Fig. 7d. [file 41593_2023_1453_MOESM5_ESM.xlsx]

## Sheet: bootstrap results
	Prorportin of different cluster of Pkjs in Conjunction region							Prorportin of different cluster of Pkjs in Input region							Prorportin of different cluster of Pkjs in Output region
	Cluster 1	Cluster 2	Cluster 3	Cluster 4	Cluster 5	Cluster 6		Cluster 1	Cluster 2	Cluster 3	Cluster 4	Cluster 5	Cluster 6		Cluster 1	Cluster 2	Cluster 3	Cluster 4	Cluster 5	Cluster 6
	0.458333	0.433735	0.294118	0.5	0.380952	0.5		0.375	0.385542	0.588235	0.321429	0.166667	0.36		0.166667	0.180723	0.117647	0.178571	0.452381	0.14
	0.243243	0.416667	0.416667	0.485714	0.358974	0.459459		0.432432	0.321429	0.583333	0.257143	0.205128	0.135135		0.324324	0.261905	0	0.257143	0.435897	0.405405
	0.255814	0.558442	0.272727	0.458333	0.266667	0.454545		0.465116	0.25974	0.363636	0.375	0.244444	0.386364		0.27907	0.181818	0.363636	0.166667	0.488889	0.159091
	0.305556	0.407407	0.181818	0.4	0.411765	0.45		0.25	0.382716	0.545455	0.24	0.156863	0.225		0.444444	0.209877	0.272727	0.36	0.431373	0.325
	0.292683	0.630435	0.4	0.454545	0.114286	0.543478		0.365854	0.195652	0.5	0.363636	0.457143	0.26087		0.341463	0.173913	0.5	0.181818	0.428571	0.195652
	0.268293	0.447368	0.272727	0.513514	0.311111	0.529412		0.365854	0.263158	0.545455	0.216216	0.155556	0.264706		0.365854	0.289474	0.181818	0.27027	0.533333	0.205882
	0.25641	0.392157	0.230769	0.714286	0.189189	0.375		0.487179	0.343137	0.692308	0.190476	0.351351	0.34375		0.25641	0.264706	0.0769231	0.0952381	0.459459	0.28125
	0.27027	0.440476	0.333333	0.6	0.3125	0.5		0.378378	0.357143	0.416667	0.24	0.375	0.184211		0.351351	0.202381	0.25	0.16	0.3125	0.315789
	0.342857	0.526316	0.5	0.636364	0.326531	0.538462		0.4	0.236842	0.3	0.181818	0.285714	0.211538		0.257143	0.236842	0.2	0.181818	0.387755	0.25
	0.204545	0.539474	0.3	0.62069	0.375	0.630435		0.5	0.25	0.555556	0.172414	0.225	0.152174		0.295455	0.210526	0.444444	0.206897	0.4	0.217391
	0.264706	0.465116	0.416667	0.380952	0.227273	0.489362		0.382353	0.325581	0.583333	0.333333	0.295455	0.234043		0.352941	0.209302	0	0.285714	0.477273	0.276596
	0.342857	0.454545	0.4	0.681818	0.313725	0.575758		0.342857	0.329545	0.4	0.0454545	0.235294	0.272727		0.314286	0.215909	0.2	0.272727	0.45098	0.151515
	0.333333	0.4	0.285714	0.333333	0.345455	0.489796		0.533333	0.346667	0.714286	0.285714	0.254545	0.244898		0.133333	0.253333	0	0.380952	0.4	0.265306
	0.4	0.4	0.375	0.5	0.333333	0.536585		0.4	0.377778	0.5	0.266667	0.377778	0.195122		0.2	0.222222	0.125	0.233333	0.288889	0.268293
	0.205882	0.481481	0.307692	0.551724	0.446809	0.5		0.176471	0.308642	0.615385	0.206897	0.191489	0.2		0.617647	0.209877	0.0769231	0.241379	0.361702	0.3
	0.117647	0.440476	0.4	0.5	0.410256	0.390244		0.5	0.357143	0.5	0.361111	0.307692	0.195122		0.382353	0.202381	0.1	0.138889	0.282051	0.414634
	0.205882	0.513889	0.428571	0.5	0.264151	0.487805		0.411765	0.166667	0.571429	0.2	0.320755	0.317073		0.382353	0.319444	0	0.3	0.415094	0.195122
	0.228571	0.445783	0.153846	0.527778	0.324324	0.35		0.371429	0.277108	0.615385	0.138889	0.405405	0.25		0.4	0.277108	0.230769	0.333333	0.27027	0.4
	0.363636	0.454545	0.272727	0.578947	0.444444	0.394737		0.333333	0.261364	0.636364	0.210526	0.222222	0.289474		0.30303	0.284091	0.0909091	0.210526	0.333333	0.315789
	0.324324	0.45977	0.230769	0.558824	0.418605	0.533333		0.378378	0.287356	0.692308	0.264706	0.209302	0.2		0.297297	0.252874	0.0769231	0.176471	0.372093	0.266667
	0.282609	0.547945	0.25	0.545455	0.288889	0.564103		0.413043	0.246575	0.625	0.272727	0.288889	0.179487		0.304348	0.205479	0.125	0.181818	0.422222	0.25641
	0.16129	0.476744	0.375	0.551724	0.416667	0.434783		0.483871	0.232558	0.5625	0.344828	0.194444	0.413043		0.354839	0.290698	0.0625	0.103448	0.388889	0.152174
	0.228571	0.4	0.4	0.535714	0.391304	0.425		0.485714	0.317647	0.5	0.107143	0.282609	0.3		0.285714	0.282353	0.1	0.357143	0.326087	0.275
	0.176471	0.466667	0.444444	0.391304	0.340909	0.340909		0.382353	0.288889	0.333333	0.173913	0.340909	0.318182		0.441176	0.244444	0.222222	0.434783	0.318182	0.340909
	0.242424	0.3625	0.466667	0.526316	0.333333	0.543478		0.333333	0.3125	0.4	0.210526	0.313725	0.173913		0.424242	0.325	0.133333	0.263158	0.352941	0.282609
	0.315789	0.543478	0.333333	0.55	0.323529	0.588235		0.342105	0.23913	0.444444	0.35	0.264706	0.196078		0.342105	0.217391	0.222222	0.1	0.411765	0.215686
	0.3125	0.469697	0.5	0.53125	0.438596	0.641026		0.40625	0.227273	0.333333	0.25	0.298246	0.205128		0.28125	0.30303	0.166667	0.21875	0.263158	0.153846
	0.1875	0.482353	0.4	0.53125	0.289474	0.489362		0.59375	0.270588	0.8	0.21875	0.263158	0.255319		0.21875	0.247059	0.2	0.25	0.447368	0.255319
	0.261905	0.518519	0.375	0.388889	0.472222	0.509804		0.309524	0.209877	0.375	0.388889	0.138889	0.313725		0.428571	0.271605	0.25	0.222222	0.388889	0.176471
	0.189189	0.423529	0.555556	0.5625	0.386364	0.540541		0.486486	0.329412	0.444444	0.25	0.272727	0.243243		0.324324	0.247059	0	0.1875	0.340909	0.216216
	0.209302	0.402778	0.545455	0.538462	0.375	0.431818		0.465116	0.361111	0.454545	0.230769	0.375	0.318182		0.325581	0.236111	0	0.230769	0.25	0.25
	0.35	0.487179	0.357143	0.611111	0.323529	0.547619		0.4	0.269231	0.5	0.277778	0.264706	0.142857		0.25	0.24359	0.142857	0.111111	0.411765	0.309524
	0.25641	0.512195	0.375	0.580645	0.361111	0.458333		0.358974	0.268293	0.25	0.16129	0.305556	0.25		0.384615	0.219512	0.375	0.258065	0.333333	0.291667
	0.302326	0.44	0.230769	0.5	0.24	0.465517		0.372093	0.28	0.461538	0.2	0.44	0.275862		0.325581	0.28	0.307692	0.3	0.32	0.258621
	0.205128	0.463415	0.444444	0.461538	0.204545	0.386364		0.333333	0.329268	0.444444	0.269231	0.295455	0.386364		0.461538	0.207317	0.111111	0.269231	0.5	0.227273
	0.243902	0.475	0.25	0.592593	0.347826	0.470588		0.414634	0.2	0.375	0.222222	0.195652	0.264706		0.341463	0.325	0.375	0.185185	0.456522	0.264706
	0.382353	0.494624	0.357143	0.407407	0.434783	0.5		0.294118	0.27957	0.428571	0.259259	0.195652	0.266667		0.323529	0.225806	0.214286	0.333333	0.369565	0.233333
	0.277778	0.476744	0.333333	0.684211	0.2	0.5		0.361111	0.313953	0.583333	0.157895	0.272727	0.305556		0.361111	0.209302	0.0833333	0.157895	0.527273	0.194444
	0.371429	0.494118	0.583333	0.461538	0.289474	0.479167		0.314286	0.247059	0.333333	0.153846	0.315789	0.1875		0.314286	0.258824	0.0833333	0.384615	0.394737	0.333333
	0.263158	0.566265	0.25	0.575758	0.315789	0.522727		0.342105	0.228916	0.5	0.272727	0.315789	0.272727		0.394737	0.204819	0.25	0.151515	0.368421	0.204545
	0.25	0.411765	0.333333	0.321429	0.459459	0.46		0.28125	0.352941	0.583333	0.392857	0.216216	0.26		0.46875	0.235294	0.0833333	0.285714	0.324324	0.28
	0.258065	0.486111	0.2222	0.571429	0.48	0.428571		0.387097	0.277778	0.428571	0.228571	0.18	0.367347		0.354839	0.236111	0.571429	0.2	0.34	0.204082
	0.28125	0.465909	0.3125	0.6	0.386364	0.435897		0.375	0.25	0.5	0.2	0.295455	0.282051		0.34375	0.284091	0.1875	0.2	0.318182	0.282051
	0.3125	0.425	0.545455	0.393939	0.307692	0.530612		0.3125	0.25	0.363636	0.515152	0.435897	0.244898		0.375	0.325	0.0909091	0.0909091	0.25641	0.22449
	0.216216	0.43956	0.333333	0.466667	0.405405	0.425		0.297297	0.351648	0.555556	0.366667	0.297297	0.25		0.486486	0.208791	0.111111	0.166667	0.297297	0.325
	0.232558	0.482759	0.285714	0.26087	0.195652	0.421053		0.44186	0.287356	0.428571	0.347826	0.434783	0.368421		0.325581	0.229885	0.285714	0.391304	0.369565	0.210526
	0.344828	0.525641	0.454545	0.545455	0.418605	0.44		0.310345	0.24359	0.545455	0.212121	0.302326	0.28		0.344828	0.230769	0	0.242424	0.27907	0.28
	0.209302	0.5	0.272727	0.677419	0.372549	0.441176		0.511628	0.27027	0.545455	0.16129	0.196078	0.352941		0.27907	0.22973	0.181818	0.16129	0.431373	0.205882
	0.264706	0.447368	0.1875	0.411765	0.3	0.470588		0.264706	0.289474	0.6875	0.176471	0.28	0.294118		0.470588	0.263158	0.125	0.411765	0.42	0.235294
	0.229167	0.486842	0.4	0.703704	0.404762	0.609756		0.395833	0.315789	0.3	0.222222	0.309524	0.146341		0.375	0.197368	0.3	0.0740741	0.285714	0.243902
	0.361111	0.54878	0.583333	0.444444	0.315789	0.571429		0.361111	0.256098	0.25	0.333333	0.210526	0.265306		0.277778	0.195122	0.166667	0.222222	0.473684	0.163265
	0.319149	0.471429	0.4	0.473684	0.387755	0.489796		0.382979	0.228571	0.6	0.315789	0.244898	0.244898		0.297872	0.3	0	0.210526	0.367347	0.265306
	0.208333	0.493506	0.357143	0.545455	0.275	0.581395		0.458333	0.233766	0.5	0.181818	0.375	0.139535		0.333333	0.272727	0.142857	0.272727	0.35	0.27907
	0.333333	0.5	0.416667	0.5	0.512195	0.45283		0.166667	0.263158	0.25	0.230769	0.195122	0.283019		0.5	0.236842	0.333333	0.269231	0.292683	0.264151
	0.3	0.392405	0.142857	0.435897	0.27907	0.565217		0.5	0.35443	0.857143	0.333333	0.418605	0.23913		0.2	0.253165	0	0.230769	0.302326	0.195652
	0.184211	0.432099	0.555556	0.64	0.367347	0.452381		0.394737	0.259259	0.444444	0.16	0.244898	0.261905		0.421053	0.308642	0	0.2	0.387755	0.285714
	0.3	0.378049	0.666667	0.666667	0.357143	0.540541		0.466667	0.329268	0.166667	0.148148	0.303571	0.189189		0.233333	0.292683	0.166667	0.185185	0.339286	0.27027
	0.194444	0.470588	0.3125	0.518519	0.341463	0.487179		0.416667	0.317647	0.625	0.333333	0.195122	0.282051		0.388889	0.211765	0.0625	0.148148	0.463415	0.230769
	0.428571	0.545455	0.636364	0.555556	0.354167	0.54902		0.321429	0.215909	0.363636	0.222222	0.354167	0.215686		0.25	0.238636	0	0.222222	0.291667	0.235294
	0.352941	0.4625	0.375	0.606061	0.305556	0.511111		0.235294	0.275	0.5	0.242424	0.388889	0.311111		0.411765	0.2625	0.125	0.151515	0.305556	0.177778
	0.228571	0.453333	0.25	0.346154	0.23913	0.478261		0.457143	0.253333	0.625	0.269231	0.347826	0.282609		0.314286	0.293333	0.125	0.384615	0.413043	0.23913
	0.25641	0.436782	0.0909091	0.607143	0.285714	0.459459		0.410256	0.310345	0.454545	0.214286	0.404762	0.216216		0.333333	0.252874	0.454545	0.178571	0.309524	0.324324
	0.314286	0.488095	0.5	0.322581	0.320755	0.484848		0.371429	0.261905	0.5	0.290323	0.339623	0.242424		0.314286	0.25	0	0.387097	0.339623	0.272727
	0.1875	0.4	0.4	0.631579	0.28	0.394737		0.46875	0.315789	0.6	0.263158	0.32	0.315789		0.34375	0.284211	0	0.105263	0.4	0.289474
	0.304348	0.449275	0.214286	0.772727	0.269231	0.585366		0.413043	0.26087	0.571429	0.390909	0.307692	0.243902		0.282609	0.289855	0.214286	0.136364	0.423077	0.170732
	0.228571	0.611111	0.272727	0.458333	0.333333	0.52381		0.371429	0.222222	0.545455	0.208333	0.380952	0.166667		0.4	0.166667	0.181818	0.333333	0.285714	0.309524
	0.230769	0.534091	0.416667	0.576923	0.363636	0.371429		0.358974	0.272727	0.5	0.153846	0.318182	0.285714		0.410256	0.193182	0.0833333	0.269231	0.318182	0.342857
	0.257143	0.395604	0.214286	0.46875	0.382353	0.5		0.285714	0.274725	0.571429	0.28125	0.264706	0.210526		0.457143	0.32967	0.214286	0.25	0.352941	0.289474
	0.257143	0.35443	0.111111	0.6	0.382979	0.477273		0.485714	0.367089	0.777778	0.1	0.276596	0.295455		0.257143	0.278481	0.111111	0.3	0.340426	0.227273
	0.361111	0.528736	0.272727	0.72	0.369565	0.435897		0.222222	0.298851	0.636364	0.12	0.282609	0.230769		0.416667	0.172414	0.0909091	0.16	0.347826	0.333333
	0.307692	0.548387	0.375	0.55	0.272727	0.375		0.307692	0.236559	0.625	0.25	0.295455	0.325		0.384615	0.215054	0	0.2	0.431818	0.3
	0.225806	0.493827	0.4	0.68	0.194444	0.553571		0.483871	0.222222	0.333333	0.2	0.416667	0.214286		0.290323	0.283951	0.266667	0.12	0.388889	0.232143
	0.317073	0.56962	0.142857	0.56	0.355556	0.617021		0.463415	0.278481	0.285714	0.16	0.244444	0.170213		0.219512	0.151899	0.571429	0.28	0.4	0.212766
	0.264706	0.43	0.444444	0.375	0.25	0.512195		0.382353	0.3	0.333333	0.375	0.416667	0.292683		0.352941	0.27	0.222222	0.25	0.333333	0.195122
	0.136364	0.536585	0.545455	0.521739	0.4	0.469388		0.477273	0.231707	0.272727	0.217391	0.314286	0.204082		0.386364	0.231707	0.181818	0.26087	0.285714	0.326531
	0.265306	0.365854	0.4	0.631579	0.375	0.576923		0.44898	0.231707	0.5	0.210526	0.46875	0.173077		0.285714	0.402439	0.1	0.157895	0.15625	0.25
	0.319149	0.416667	0.285714	0.444444	0.232558	0.536585		0.361702	0.291667	0.357143	0.333333	0.372093	0.268293		0.319149	0.291667	0.357143	0.222222	0.395349	0.195122
	0.294118	0.580247	0.153846	0.423077	0.27451	0.564103		0.382353	0.234568	0.461538	0.230769	0.333333	0.205128		0.323529	0.185185	0.384615	0.346154	0.392157	0.230769
	0.297297	0.481928	0.153846	0.615385	0.380952	0.302326		0.324324	0.301205	0.615385	0.230769	0.214286	0.348837		0.378378	0.216867	0.230769	0.153846	0.404762	0.348837
	0.5	0.448276	0.266667	0.392857	0.227273	0.413043		0.291667	0.321839	0.666667	0.285714	0.318182	0.304348		0.208333	0.229885	0.0666667	0.321429	0.454545	0.282609
	0.242424	0.545455	0.428571	0.352941	0.27027	0.571429		0.454545	0.233766	0.428571	0.411765	0.297297	0.22449		0.30303	0.220779	0.142857	0.235294	0.432432	0.204082
	0.372093	0.52439	0.125	0.484848	0.216216	0.439024		0.255814	0.304878	0.75	0.212121	0.459459	0.219512		0.372093	0.170732	0.125	0.30303	0.324324	0.341463
	0.151515	0.457831	0.444444	0.571429	0.354167	0.55814		0.454545	0.277108	0.555556	0.321429	0.3125	0.232558		0.393939	0.26506	0	0.107143	0.333333	0.209302
	0.230769	0.567164	0.3	0.538462	0.382979	0.454545		0.307692	0.164179	0.6	0.269231	0.297872	0.309091		0.461538	0.268657	0.1	0.192308	0.319149	0.236364
	0.352941	0.468354	0.222222	0.533333	0.291667	0.568182		0.323529	0.303797	0.333333	0.133333	0.291667	0.25		0.323529	0.227848	0.444444	0.333333	0.416667	0.181818
	0.285714	0.5	0.571429	0.5	0.26087	0.454545		0.285714	0.271739	0.285714	0.2	0.282609	0.25		0.428571	0.228261	0.142857	0.3	0.456522	0.295455
	0.30303	0.512821	0.384615	0.588235	0.377049	0.547619		0.424242	0.230769	0.307692	0.294118	0.311475	0.238095		0.272727	0.25641	0.307692	0.117647	0.311475	0.214286
	0.243243	0.493671	0.25	0.363636	0.454545	0.46		0.432432	0.265823	0.583333	0.363636	0.204545	0.22		0.324324	0.240506	0.166667	0.272727	0.340909	0.32
	0.285714	0.493671	0.285714	0.65625	0.358974	0.577778		0.392857	0.316456	0.571429	0.1875	0.333333	0.2		0.321429	0.189873	0.142857	0.15625	0.307692	0.222222
	0.297297	0.551282	0.375	0.636364	0.3	0.536585		0.27027	0.294872	0.4375	0.181818	0.46	0.146341		0.432432	0.153846	0.1875	0.181818	0.24	0.317073
	0.170732	0.392857	0.111111	0.535714	0.277778	0.478261		0.414634	0.369048	0.777778	0.178571	0.222222	0.369565		0.414634	0.238095	0.111111	0.285714	0.5	0.152174
	0.25	0.434783	0.2	0.625	0.326087	0.384615		0.392857	0.26087	0.8	0.125	0.369565	0.153846		0.357143	0.304348	0	0.25	0.304348	0.461538
	0.307692	0.518072	0.227273	0.428571	0.27451	0.560976		0.384615	0.313253	0.545455	0.238095	0.372549	0.121951		0.307692	0.168675	0.227273	0.333333	0.352941	0.317073
	0.192308	0.420455	0.3	0.5	0.339623	0.487805		0.423077	0.284091	0.5	0.346154	0.188679	0.317073		0.384615	0.295455	0.2	0.153846	0.471698	0.195122
	0.2	0.513158	0.388889	0.391304	0.367347	0.424242		0.377778	0.223684	0.5	0.304348	0.22449	0.363636		0.422222	0.263158	0.111111	0.304348	0.408163	0.212121
	0.277778	0.5	0.5	0.428571	0.317073	0.56		0.5	0.231707	0.428571	0.333333	0.365854	0.16		0.222222	0.268293	0.0714286	0.238095	0.317073	0.28
	0.151515	0.443038	0.538462	0.517241	0.4	0.488889		0.454545	0.278481	0.307692	0.172414	0.311111	0.288889		0.393939	0.278481	0.153846	0.310345	0.288889	0.222222
	0.444444	0.416667	0.294118	0.448276	0.333333	0.511111		0.222222	0.357143	0.647059	0.241379	0.309524	0.288889		0.333333	0.22619	0.0588235	0.310345	0.357143	0.2
	0.193548	0.488372	0.3125	0.36	0.204545	0.47619		0.387097	0.27907	0.375	0.36	0.318182	0.166667		0.419355	0.232558	0.3125	0.28	0.477273	0.357143
	0.25	0.428571	0.416667	0.52381	0.358491	0.391304		0.428571	0.27381	0.416667	0.142857	0.264151	0.304348		0.321429	0.297619	0.166667	0.333333	0.377358	0.304348
	0.0909091	0.527473	0.555556	0.621622	0.447368	0.416667		0.484848	0.252747	0.333333	0.189189	0.236842	0.25		0.424242	0.21978	0.111111	0.189189	0.315789	0.333333
	0.242424	0.552632	0.363636	0.619048	0.307692	0.509804		0.242424	0.263158	0.272727	0.190476	0.307692	0.254902		0.515152	0.184211	0.363636	0.190476	0.384615	0.235294
	0.357143	0.538462	0.4	0.6	0.294118	0.553191		0.214286	0.205128	0.45	0.2	0.313725	0.170213		0.428571	0.25641	0.15	0.2	0.392157	0.276596
	0.25641	0.5125	0.176471	0.6	0.35	0.657895		0.307692	0.2375	0.470588	0.166667	0.25	0.131579		0.435897	0.25	0.352941	0.233333	0.4	0.210526
	0.40625	0.493827	0.25	0.4	0.24	0.568182		0.375	0.259259	0.75	0.28	0.28	0.181818		0.21875	0.246914	0	0.32	0.48	0.25
	0.282051	0.511364	0.181818	0.481481	0.375	0.435897		0.358974	0.295455	0.727273	0.222222	0.175	0.384615		0.358974	0.193182	0.0909091	0.296296	0.45	0.179487
	0.208333	0.6	0.333333	0.371429	0.266667	0.488889		0.333333	0.2125	0.6	0.285714	0.311111	0.244444		0.458333	0.1875	0.0666667	0.342857	0.422222	0.266667
	0.354839	0.419753	0.0909091	0.607143	0.297872	0.434783		0.225806	0.283951	0.727273	0.214286	0.361702	0.304348		0.419355	0.296296	0.181818	0.178571	0.340426	0.26087
	0.305556	0.473684	0.5	0.521739	0.394737	0.553846		0.333333	0.289474	0.5	0.304348	0.289474	0.230769		0.361111	0.236842	0	0.173913	0.315789	0.215385
	0.2	0.445946	0.333333	0.555556	0.35	0.520833		0.45	0.283784	0.533333	0.259259	0.35	0.208333		0.35	0.27027	0.133333	0.185185	0.3	0.270833
	0.263158	0.4875	0.538462	0.454545	0.387755	0.419355		0.473684	0.2875	0.384615	0.181818	0.326531	0.258065		0.263158	0.225	0.0769231	0.363636	0.285714	0.322581
	0.189189	0.410256	0.4	0.619048	0.227273	0.518519		0.432432	0.346154	0.4	0.285714	0.409091	0.203704		0.378378	0.24359	0.2	0.0952381	0.363636	0.277778
	0.423077	0.48	0.636364	0.666667	0.44898	0.622642		0.269231	0.213333	0.272727	0.233333	0.204082	0.207547		0.307692	0.306667	0.0909091	0.1	0.346939	0.169811
	0.378378	0.519481	0.466667	0.4	0.354167	0.461538		0.243243	0.207792	0.266667	0.333333	0.270833	0.211538		0.378378	0.272727	0.266667	0.266667	0.375	0.326923
	0.28125	0.421053	0.454545	0.636364	0.367347	0.488372		0.34375	0.289474	0.454545	0.151515	0.306122	0.27907		0.375	0.289474	0.0909091	0.212121	0.326531	0.232558
	0.380952	0.468085	0.222222	0.592593	0.363636	0.642857		0.190476	0.319149	0.444444	0.111111	0.136364	0.178571		0.428571	0.212766	0.333333	0.296296	0.5	0.178571
	0.232558	0.5	0.3	0.611111	0.265306	0.526316		0.395349	0.255814	0.7	0.222222	0.285714	0.236842		0.372093	0.244186	0	0.166667	0.44898	0.236842
	0.447368	0.536585	0.6	0.733333	0.326087	0.394737		0.394737	0.243902	0.4	0.233333	0.413043	0.368421		0.157895	0.219512	0	0.0333333	0.26087	0.236842
	0.162162	0.487805	0.125	0.387097	0.369565	0.45		0.621622	0.280488	0.75	0.290323	0.26087	0.275		0.216216	0.231707	0.125	0.322581	0.369565	0.275
	0.277778	0.4	0.375	0.411765	0.305556	0.425		0.194444	0.311111	0.375	0.352941	0.388889	0.3		0.527778	0.288889	0.25	0.235294	0.305556	0.275
	0.236842	0.483146	0.0769231	0.56	0.235294	0.555556		0.342105	0.337079	0.769231	0.2	0.411765	0.244444		0.421053	0.179775	0.153846	0.24	0.352941	0.2
	0.25	0.3625	0.428571	0.566667	0.324324	0.553191		0.333333	0.3125	0.5	0.2	0.351351	0.276596		0.416667	0.325	0.0714286	0.233333	0.324324	0.170213
	0.261905	0.581395	0.153846	0.576923	0.309524	0.285714		0.357143	0.255814	0.769231	0.269231	0.309524	0.314286		0.380952	0.162791	0.0769231	0.153846	0.380952	0.4
	0.324324	0.564706	0.181818	0.555556	0.358974	0.555556		0.378378	0.247059	0.454545	0.305556	0.358974	0.277778		0.297297	0.188235	0.363636	0.138889	0.282051	0.166667
	0.340426	0.380282	0.181818	0.52	0.348837	0.425532		0.319149	0.380282	0.727273	0.16	0.372093	0.297872		0.340426	0.239437	0.0909091	0.32	0.27907	0.276596
	0.151515	0.516484	0.375	0.433333	0.233333	0.5		0.484848	0.208791	0.4375	0.3	0.233333	0.272727		0.363636	0.274725	0.1875	0.266667	0.533333	0.227273
	0.235294	0.544444	0.363636	0.5625	0.34	0.465116		0.294118	0.233333	0.454545	0.25	0.26	0.186047		0.470588	0.222222	0.181818	0.1875	0.4	0.348837
	0.3125	0.5	0.363636	0.555556	0.365854	0.352941		0.375	0.365854	0.545455	0.111111	0.195122	0.294118		0.3125	0.134146	0.0909091	0.333333	0.439024	0.352941
	0.166667	0.435294	0.416667	0.642857	0.315789	0.410256		0.571429	0.270588	0.333333	0.142857	0.394737	0.333333		0.261905	0.294118	0.25	0.214286	0.289474	0.25641
	0.433333	0.494253	0.461538	0.517241	0.27907	0.547619		0.166667	0.321839	0.461538	0.310345	0.232558	0.285714		0.4	0.183908	0.0769231	0.172414	0.488372	0.166667
	0.235294	0.481928	0.357143	0.304348	0.456522	0.545455		0.382353	0.253012	0.5	0.347826	0.23913	0.227273		0.382353	0.26506	0.142857	0.347826	0.304348	0.227273
	0.258065	0.525	0.5	0.483871	0.466667	0.529412		0.483871	0.2625	0.333333	0.322581	0.266667	0.196078		0.258065	0.2125	0.166667	0.193548	0.266667	0.27451
	0.257143	0.438356	0.4	0.4	0.4	0.491803		0.428571	0.328767	0.6	0.466667	0.35	0.344262		0.314286	0.232877	0	0.133333	0.25	0.163934
	0.25641	0.4	0.222222	0.352941	0.195652	0.605263		0.333333	0.336842	0.444444	0.352941	0.26087	0.210526		0.410256	0.263158	0.333333	0.294118	0.543478	0.184211
	0.181818	0.541176	0.133333	0.461538	0.3	0.577778		0.575758	0.2	0.8	0.230769	0.325	0.244444		0.242424	0.258824	0.0666667	0.307692	0.375	0.177778
	0.243243	0.52381	0.0909091	0.259259	0.314286	0.62		0.432432	0.190476	0.727273	0.333333	0.314286	0.16		0.324324	0.285714	0.181818	0.407407	0.371429	0.22
	0.317073	0.519481	0	0.64	0.509091	0.542857		0.390244	0.285714	0.454545	0.2	0.236364	0.285714		0.292683	0.194805	0.545455	0.16	0.254545	0.171429
	0.25	0.511628	0	0.423077	0.333333	0.552632		0.475	0.244186	0.5	0.230769	0.3125	0.315789		0.275	0.244186	0.5	0.346154	0.354167	0.131579
	0.243902	0.518987	0.375	0.44	0.32	0.585366		0.390244	0.227848	0.5	0.32	0.24	0.219512		0.365854	0.253165	0.125	0.24	0.44	0.195122
	0.212766	0.453488	0.454545	0.458333	0.333333	0.580645		0.319149	0.27907	0.363636	0.375	0.377778	0.16129		0.468085	0.267442	0.181818	0.166667	0.288889	0.258065
	0.205128	0.44186	0.333333	0.484848	0.390244	0.545455		0.410256	0.290698	0.5	0.242424	0.243902	0.212121		0.384615	0.267442	0.166667	0.272727	0.365854	0.242424
	0.153846	0.619048	0.333333	0.428571	0.255319	0.5		0.487179	0.178571	0.555556	0.228571	0.361702	0.133333		0.358974	0.202381	0.111111	0.342857	0.382979	0.366667
	0.4	0.511111	0.5	0.5	0.352941	0.510638		0.342857	0.266667	0.357143	0.375	0.235294	0.234043		0.257143	0.222222	0.142857	0.125	0.411765	0.255319
	0.392857	0.53125	0.25	0.454545	0.292683	0.511111		0.142857	0.291667	0.5	0.363636	0.243902	0.288889		0.464286	0.177083	0.25	0.181818	0.463415	0.2
	0.265306	0.471264	0.352941	0.45	0.305556	0.657143		0.387755	0.344828	0.470588	0.25	0.333333	0.142857		0.346939	0.183908	0.176471	0.3	0.361111	0.2
	0.461538	0.393258	0.411765	0.526316	0.3125	0.577778		0.230769	0.292135	0.470588	0.368421	0.354167	0.266667		0.307692	0.314607	0.117647	0.105263	0.333333	0.155556
	0.366667	0.467532	0.0909091	0.580645	0.25	0.487179		0.3	0.25974	0.636364	0.258065	0.321429	0.230769		0.333333	0.272727	0.272727	0.16129	0.428571	0.282051
	0.25	0.608247	0.461538	0.423077	0.404762	0.533333		0.472222	0.257732	0.538462	0.461538	0.214286	0.233333		0.277778	0.134021	0	0.115385	0.380952	0.233333
	0.357143	0.440476	0.307692	0.347826	0.2	0.432432		0.238095	0.285714	0.461538	0.26087	0.355556	0.351351		0.404762	0.27381	0.230769	0.391304	0.444444	0.216216
	0.3	0.473684	0.666667	0.230769	0.325581	0.487805		0.333333	0.305263	0.222222	0.307692	0.395349	0.292683		0.366667	0.221053	0.111111	0.461538	0.27907	0.219512
	0.242424	0.366667	0.285714	0.433333	0.348837	0.365854		0.393939	0.322222	0.428571	0.266667	0.302326	0.243902		0.363636	0.311111	0.285714	0.3	0.348837	0.390244
	0.289474	0.546392	0.25	0.444444	0.4	0.534884		0.315789	0.216495	0.25	0.277778	0.275	0.302326		0.394737	0.237113	0.5	0.277778	0.325	0.162791
	0.21875	0.5	0.642857	0.606061	0.179487	0.444444		0.46875	0.277778	0.285714	0.181818	0.461538	0.333333		0.3125	0.222222	0.0714286	0.212121	0.358974	0.222222
	0.153846	0.535714	0.222222	0.423077	0.447368	0.410256		0.487179	0.238095	0.722222	0.269231	0.263158	0.358974		0.358974	0.22619	0.0555556	0.307692	0.289474	0.230769
	0.235294	0.511905	0.411765	0.52381	0.255319	0.414634		0.382353	0.333333	0.470588	0.190476	0.297872	0.268293		0.382353	0.154762	0.117647	0.285714	0.446809	0.317073
	0.166667	0.505747	0.466667	0.37931	0.346939	0.5		0.4	0.298851	0.4	0.275862	0.285714	0.294118		0.433333	0.195402	0.133333	0.344828	0.367347	0.205882
	0.392857	0.432099	0	0.5	0.326087	0.352941		0.321429	0.246914	0.5	0.357143	0.282609	0.313725		0.285714	0.320988	0.5	0.142857	0.391304	0.333333
	0.206897	0.45977	0.222222	0.75	0.3125	0.446809		0.206897	0.252874	0.444444	0.208333	0.333333	0.255319		0.586207	0.287356	0.333333	0.0416667	0.354167	0.297872
	0.222222	0.541176	0.0833333	0.521739	0.255319	0.52		0.481481	0.305882	0.75	0.347826	0.234043	0.18		0.296296	0.152941	0.166667	0.130435	0.510638	0.3
	0.3	0.474359	0.333333	0.551724	0.184211	0.38		0.4	0.307692	0.555556	0.241379	0.210526	0.22		0.3	0.217949	0.111111	0.206897	0.605263	0.4
	0.222222	0.458824	0.285714	0.482759	0.447368	0.509804		0.259259	0.270588	0.571429	0.275862	0.368421	0.196078		0.518519	0.270588	0.142857	0.241379	0.184211	0.294118
	0.333333	0.469136	0.333333	0.44	0.4	0.5		0.388889	0.222222	0.5	0.28	0.275	0.295455		0.277778	0.308642	0.166667	0.28	0.325	0.204545
	0.275	0.447059	0.4	0.454545	0.409091	0.488372		0.25	0.258824	0.5	0.363636	0.318182	0.162791		0.475	0.294118	0.1	0.181818	0.272727	0.348837
	0.210526	0.535714	0.75	0.5	0.411765	0.542857		0.342105	0.333333	0.25	0.285714	0.235294	0.285714		0.447368	0.130952	0	0.214286	0.352941	0.171429
	0.189189	0.531646	0.3125	0.458333	0.309524	0.543478		0.378378	0.265823	0.375	0.375	0.238095	0.173913		0.432432	0.202532	0.3125	0.166667	0.452381	0.282609
	0.230769	0.488889	0.111111	0.5	0.393939	0.511628		0.410256	0.277778	0.777778	0.166667	0.242424	0.162791		0.358974	0.233333	0.111111	0.333333	0.363636	0.325581
	0.285714	0.507463	0.294118	0.62963	0.309524	0.547619		0.367347	0.313433	0.647059	0.148148	0.238095	0.190476		0.346939	0.179104	0.0588235	0.222222	0.452381	0.261905
	0.233333	0.471264	0.357143	0.48	0.367347	0.410256		0.466667	0.321839	0.571429	0.28	0.265306	0.282051		0.3	0.206897	0.0714286	0.24	0.367347	0.307692
	0.285714	0.45122	0.0769231	0.454545	0.365854	0.4		0.342857	0.329268	0.615385	0.272727	0.219512	0.275		0.371429	0.219512	0.307692	0.272727	0.414634	0.325
	0.166667	0.481481	0.285714	0.482759	0.272727	0.466667		0.458333	0.296296	0.52381	0.241379	0.363636	0.244444		0.375	0.222222	0.190476	0.275862	0.363636	0.288889
	0.181818	0.428571	0	0.470588	0.4375	0.38		0.545455	0.307692	0.75	0.382353	0.15625	0.36		0.272727	0.263736	0.25	0.147059	0.40625	0.26
	0.333333	0.5375	0.222222	0.6	0.355556	0.394737		0.285714	0.275	0.555556	0.2	0.311111	0.289474		0.380952	0.1875	0.222222	0.2	0.333333	0.315789
	0.333333	0.419355	0.25	0.517241	0.333333	0.538462		0.416667	0.354839	0.625	0.275862	0.25641	0.25641		0.25	0.225806	0.125	0.206897	0.410256	0.205128
	0.241379	0.536842	0.142857	0.4	0.319149	0.434783		0.413793	0.221053	0.714286	0.4	0.340426	0.304348		0.344828	0.242105	0.142857	0.2	0.340426	0.26087
	0.275	0.4875	0.2	0.5	0.377778	0.425		0.4	0.2625	0.533333	0.333333	0.311111	0.3		0.325	0.25	0.266667	0.166667	0.311111	0.275
	0.322581	0.561798	0.333333	0.5	0.439024	0.458333		0.354839	0.235955	0.444444	0.307692	0.219512	0.25		0.322581	0.202247	0.222222	0.192308	0.341463	0.291667
	0.2	0.494949	0.307692	0.571429	0.463415	0.473684		0.44	0.313131	0.615385	0.25	0.268293	0.210526		0.36	0.191919	0.0769231	0.178571	0.268293	0.315789
	0.170732	0.530864	0.368421	0.464286	0.333333	0.358974		0.512195	0.185185	0.368421	0.285714	0.333333	0.384615		0.317073	0.283951	0.263158	0.25	0.333333	0.25641
	0.361702	0.459459	0.111111	0.714286	0.244898	0.522727		0.361702	0.297297	0.777778	0.190476	0.306122	0.272727		0.276596	0.243243	0.111111	0.0952381	0.44898	0.204545
	0.314286	0.518987	0.375	0.5	0.186047	0.510204		0.342857	0.202532	0.5	0.272727	0.465116	0.306122		0.342857	0.278481	0.125	0.227273	0.348837	0.183673
	0.243902	0.478873	0.214286	0.387097	0.394737	0.44898		0.439024	0.28169	0.571429	0.225806	0.184211	0.265306		0.317073	0.239437	0.214286	0.387097	0.421053	0.285714
	0.325	0.571429	0.0588235	0.571429	0.428571	0.5		0.3	0.22619	0.529412	0.285714	0.214286	0.25		0.375	0.202381	0.411765	0.142857	0.357143	0.25
	0.25	0.531646	0.428571	0.785714	0.325581	0.520833		0.34375	0.291139	0.5	0.142857	0.162791	0.229167		0.40625	0.177215	0.0714286	0.0714286	0.511628	0.25
	0.342857	0.538462	0.285714	0.321429	0.342105	0.447368		0.342857	0.208791	0.571429	0.357143	0.289474	0.289474		0.314286	0.252747	0.142857	0.321429	0.368421	0.263158
	0.333333	0.405063	0.545455	0.5	0.355556	0.431818		0.333333	0.379747	0.454545	0.3125	0.155556	0.318182		0.333333	0.21519	0	0.1875	0.488889	0.25
	0.290323	0.526316	0.333333	0.517241	0.184211	0.517241		0.419355	0.315789	0.5	0.241379	0.394737	0.241379		0.290323	0.157895	0.166667	0.241379	0.421053	0.241379
	0.230769	0.56338	0.333333	0.269231	0.404255	0.591837		0.410256	0.225352	0.583333	0.346154	0.276596	0.244898		0.358974	0.211268	0.0833333	0.384615	0.319149	0.163265
	0.241379	0.451613	0.7	0.592593	0.333333	0.425		0.37931	0.225806	0.3	0.333333	0.222222	0.175		0.37931	0.322581	0	0.0740741	0.444444	0.4
	0.233333	0.4	0.5	0.807692	0.365854	0.583333		0.433333	0.341176	0.5	0.0769231	0.243902	0.166667		0.333333	0.258824	0	0.115385	0.390244	0.25
	0.333333	0.543478	0.181818	0.44	0.34375	0.589744		0.4	0.271739	0.818182	0.24	0.25	0.205128		0.266667	0.184783	0	0.32	0.40625	0.205128
	0.272727	0.511364	0.266667	0.407407	0.264706	0.510638		0.333333	0.25	0.4	0.333333	0.264706	0.234043		0.393939	0.238636	0.333333	0.259259	0.470588	0.255319
	0.393939	0.421875	0.363636	0.464286	0.516667	0.541667		0.242424	0.25	0.545455	0.214286	0.25	0.25		0.363636	0.328125	0.0909091	0.321429	0.233333	0.208333
	0.294118	0.52381	0.333333	0.4375	0.431818	0.431818		0.352941	0.25	0.333333	0.1875	0.159091	0.227273		0.352941	0.22619	0.333333	0.375	0.409091	0.340909
	0.142857	0.479452	0.421053	0.606061	0.382979	0.351351		0.485714	0.205479	0.526316	0.212121	0.276596	0.351351		0.371429	0.315068	0.0526316	0.181818	0.340426	0.297297
	0.387097	0.40625	0.142857	0.56	0.242424	0.488889		0.258065	0.395833	0.642857	0.12	0.272727	0.244444		0.354839	0.197917	0.214286	0.32	0.484848	0.266667
	0.133333	0.509804	0.3	0.482759	0.170732	0.4375		0.4	0.284314	0.5	0.275862	0.365854	0.1875		0.466667	0.205882	0.2	0.241379	0.463415	0.375
	0.333333	0.472222	0.555556	0.52381	0.245283	0.433962		0.416667	0.333333	0.222222	0.333333	0.245283	0.301887		0.25	0.194444	0.222222	0.142857	0.509434	0.264151
	0.28125	0.571429	0.181818	0.333333	0.314815	0.52		0.375	0.214286	0.545455	0.259259	0.296296	0.26		0.34375	0.214286	0.272727	0.407407	0.388889	0.22
	0.333333	0.549296	0.428571	0.461538	0.313725	0.44186		0.384615	0.197183	0.5	0.0769231	0.235294	0.255814		0.282051	0.253521	0.0714286	0.461538	0.45098	0.302326
	0.390244	0.324324	0.3	0.628571	0.413043	0.5		0.268293	0.391892	0.6	0.257143	0.282609	0.263158		0.341463	0.283784	0.1	0.114286	0.304348	0.236842
	0.2	0.4125	0.166667	0.578947	0.3	0.518519		0.3	0.3625	0.666667	0.236842	0.35	0.240741		0.5	0.225	0.166667	0.184211	0.35	0.240741
	0.171429	0.418605	0.375	0.441176	0.185185	0.481481		0.342857	0.302326	0.5	0.323529	0.37037	0.222222		0.485714	0.27907	0.125	0.235294	0.444444	0.296296
	0.361111	0.55	0.363636	0.423077	0.333333	0.45		0.333333	0.2375	0.545455	0.384615	0.27451	0.225		0.305556	0.2125	0.0909091	0.192308	0.392157	0.325
	0.153846	0.494253	0.3125	0.53125	0.295455	0.512821		0.5	0.183908	0.5	0.28125	0.363636	0.230769		0.346154	0.321839	0.1875	0.1875	0.340909	0.25641
	0.317073	0.512821	0.333333	0.75	0.369565	0.581395		0.365854	0.320513	0.583333	0.125	0.26087	0.255814		0.317073	0.166667	0.0833333	0.125	0.369565	0.162791
	0.315789	0.477778	0.285714	0.52381	0.340426	0.647059		0.394737	0.311111	0.642857	0.285714	0.212766	0.117647		0.289474	0.211111	0.0714286	0.190476	0.446809	0.235294
	0.214286	0.594937	0.571429	0.619048	0.333333	0.439024		0.333333	0.151899	0.428571	0.238095	0.277778	0.317073		0.452381	0.253165	0	0.142857	0.388889	0.243902
	0.407407	0.573171	0.263158	0.428571	0.26	0.488889		0.333333	0.207317	0.421053	0.190476	0.34	0.266667		0.259259	0.219512	0.315789	0.380952	0.4	0.244444
	0.333333	0.493976	0.428571	0.44	0.26087	0.531915		0.361111	0.253012	0.428571	0.28	0.391304	0.255319		0.305556	0.253012	0.142857	0.28	0.347826	0.212766
	0.296296	0.532609	0.25	0.62963	0.325	0.5		0.444444	0.293478	0.5625	0.222222	0.3	0.238095		0.259259	0.173913	0.1875	0.148148	0.375	0.261905
	0.25	0.407407	0.333333	0.48	0.351852	0.538462		0.472222	0.345679	0.555556	0.32	0.259259	0.230769		0.277778	0.246914	0.111111	0.2	0.388889	0.230769
	0.117647	0.471264	0.25	0.441176	0.333333	0.514286		0.470588	0.252874	0.5	0.352941	0.261905	0.114286		0.411765	0.275862	0.25	0.205882	0.404762	0.371429
	0.269231	0.476744	0.333333	0.448276	0.346154	0.571429		0.346154	0.267442	0.555556	0.275862	0.346154	0.214286		0.384615	0.255814	0.111111	0.275862	0.307692	0.214286
	0.257143	0.517647	0.3	0.344828	0.311111	0.475		0.485714	0.258824	0.3	0.172414	0.244444	0.275		0.257143	0.223529	0.4	0.482759	0.444444	0.25
	0.393939	0.513514	0.75	0.56	0.387755	0.470588		0.30303	0.310811	0.25	0.32	0.244898	0.294118		0.30303	0.175676	0	0.12	0.367347	0.235294
	0.4	0.410959	0.461538	0.466667	0.462963	0.410256		0.371429	0.342466	0.461538	0.333333	0.222222	0.25641		0.228571	0.246575	0.0769231	0.2	0.314815	0.333333
	0.387097	0.52809	0.357143	0.424242	0.25	0.414634		0.387097	0.224719	0.571429	0.30303	0.305556	0.268293		0.225806	0.247191	0.0714286	0.272727	0.444444	0.317073
	0.351351	0.292135	0.428571	0.47619	0.355556	0.488889		0.351351	0.382022	0.285714	0.0952381	0.222222	0.266667		0.297297	0.325843	0.285714	0.428571	0.422222	0.244444
	0.305556	0.507042	0.545455	0.6	0.403846	0.564103		0.388889	0.28169	0.363636	0.171429	0.307692	0.179487		0.305556	0.211268	0.0909091	0.228571	0.288462	0.25641
	0.441176	0.546512	0.571429	0.407407	0.315789	0.488889		0.235294	0.290698	0.285714	0.259259	0.394737	0.333333		0.323529	0.162791	0.142857	0.333333	0.289474	0.177778
	0.413793	0.583333	0.384615	0.448276	0.270833	0.415094		0.37931	0.25	0.384615	0.310345	0.4375	0.207547		0.206897	0.166667	0.230769	0.241379	0.291667	0.377358
	0.234043	0.463768	0.636364	0.441176	0.4	0.5		0.404255	0.304348	0.272727	0.352941	0.2	0.270833		0.361702	0.231884	0.0909091	0.205882	0.4	0.229167
	0.285714	0.482353	0.4	0.548387	0.414634	0.485714		0.428571	0.247059	0.4	0.290323	0.268293	0.228571		0.285714	0.270588	0.2	0.16129	0.317073	0.285714
	0.268293	0.51	0.125	0.5	0.257143	0.5		0.365854	0.24	0.625	0.208333	0.428571	0.166667		0.365854	0.25	0.25	0.291667	0.314286	0.333333
	0.228571	0.506667	0.166667	0.5	0.375	0.452381		0.342857	0.266667	0.416667	0.3125	0.333333	0.238095		0.428571	0.226667	0.416667	0.1875	0.291667	0.309524
	0.1875	0.467532	0.416667	0.53125	0.25	0.604651		0.4375	0.272727	0.333333	0.25	0.4375	0.232558		0.375	0.25974	0.25	0.21875	0.3125	0.162791
	0.235294	0.470588	0.466667	0.48	0.377778	0.575		0.372549	0.308824	0.533333	0.28	0.311111	0.225		0.392157	0.220588	0	0.24	0.311111	0.2
	0.234043	0.533333	0.363636	0.548387	0.35	0.475		0.510638	0.28	0.636364	0.225806	0.35	0.25		0.255319	0.186667	0	0.225806	0.3	0.275
	0.285714	0.493506	0.4	0.45	0.291667	0.469388		0.428571	0.311688	0.6	0.25	0.291667	0.22449		0.285714	0.194805	0	0.3	0.416667	0.306122
	0.333333	0.461538	0.25	0.5	0.333333	0.416667		0.361111	0.282051	0.666667	0.181818	0.25	0.270833		0.305556	0.25641	0.0833333	0.318182	0.416667	0.3125
	0.354167	0.547945	0.454545	0.363636	0.297297	0.5		0.354167	0.273973	0.454545	0.30303	0.27027	0.309524		0.291667	0.178082	0.0909091	0.333333	0.432432	0.190476
	0.272727	0.426667	0.142857	0.5	0.232143	0.622222		0.242424	0.306667	0.714286	0.321429	0.375	0.2		0.484848	0.266667	0.142857	0.178571	0.392857	0.177778
	0.216216	0.447059	0.666667	0.307692	0.372093	0.531915		0.432432	0.294118	0.166667	0.384615	0.209302	0.255319		0.351351	0.258824	0.166667	0.307692	0.418605	0.212766
	0.317073	0.493671	0.266667	0.666667	0.418605	0.52381		0.439024	0.227848	0.533333	0.166667	0.209302	0.285714		0.243902	0.278481	0.2	0.166667	0.372093	0.190476
	0.258065	0.529412	0.230769	0.678571	0.371429	0.423077		0.548387	0.247059	0.615385	0.0714286	0.142857	0.403846		0.193548	0.223529	0.153846	0.25	0.485714	0.173077
	0.333333	0.488889	0.357143	0.47619	0.325	0.488372		0.361111	0.3	0.571429	0.285714	0.3	0.116279		0.305556	0.211111	0.0714286	0.238095	0.375	0.395349
	0.137931	0.510638	0.1	0.72	0.27907	0.465116		0.37931	0.212766	0.9	0.16	0.44186	0.27907		0.482759	0.276596	0	0.12	0.27907	0.255814
	0.285714	0.52	0.444444	0.59375	0.325581	0.46		0.4	0.266667	0.444444	0.15625	0.372093	0.24		0.314286	0.213333	0.111111	0.25	0.302326	0.3
	0.0851064	0.409091	0.555556	0.5	0.238095	0.352941		0.446809	0.340909	0.333333	0.333333	0.285714	0.441176		0.468085	0.25	0.111111	0.166667	0.47619	0.205882
	0.324324	0.483516	0.375	0.608696	0.390244	0.454545		0.432432	0.32967	0.625	0.304348	0.292683	0.318182		0.243243	0.186813	0	0.0869565	0.317073	0.227273
	0.2	0.435294	0.333333	0.606061	0.361111	0.378378		0.4	0.329412	0.5	0.181818	0.277778	0.27027		0.4	0.235294	0.166667	0.212121	0.361111	0.351351
	0.235294	0.611765	0.3	0.4	0.26	0.5		0.382353	0.176471	0.7	0.24	0.36	0.25		0.382353	0.211765	0	0.36	0.38	0.25
	0.380952	0.518519	0.333333	0.458333	0.25	0.577778		0.452381	0.234568	0.5	0.291667	0.325	0.4		0.166667	0.246914	0.166667	0.25	0.425	0.0222222
	0.4375	0.564706	0.214286	0.615385	0.404255	0.55		0.4375	0.211765	0.357143	0.153846	0.170213	0.275		0.125	0.223529	0.428571	0.230769	0.425532	0.175
	0.461538	0.549451	0.285714	0.518519	0.313725	0.452381		0.230769	0.252747	0.571429	0.296296	0.313725	0.285714		0.307692	0.197802	0.142857	0.185185	0.372549	0.261905
	0.170732	0.481013	0.25	0.454545	0.285714	0.512195		0.463415	0.21519	0.666667	0.363636	0.346939	0.195122		0.365854	0.303797	0.0833333	0.181818	0.367347	0.292683
	0.184211	0.455556	0.2	0.545455	0.365854	0.605263		0.421053	0.277778	0.666667	0.227273	0.341463	0.131579		0.394737	0.266667	0.133333	0.227273	0.292683	0.263158
	0.243243	0.408451	0.277778	0.545455	0.351852	0.404762		0.405405	0.394366	0.555556	0.409091	0.222222	0.452381		0.351351	0.197183	0.166667	0.0454545	0.425926	0.142857
	0.1875	0.556818	0.315789	0.478261	0.258065	0.431373		0.375	0.261364	0.368421	0.391304	0.387097	0.27451		0.4375	0.181818	0.315789	0.130435	0.354839	0.294118
	0.263158	0.45122	0.25	0.454545	0.368421	0.4375		0.368421	0.256098	0.5625	0.363636	0.236842	0.229167		0.368421	0.292683	0.1875	0.181818	0.394737	0.333333
	0.214286	0.460526	0.461538	0.529412	0.375	0.666667		0.404762	0.263158	0.461538	0.264706	0.25	0.179487		0.380952	0.276316	0.0769231	0.205882	0.375	0.153846
	0.333333	0.541667	0.5	0.589744	0.309524	0.574468		0.3	0.194444	0.5	0.230769	0.333333	0.212766		0.366667	0.263889	0	0.179487	0.357143	0.212766
	0.212121	0.5	0.1	0.52	0.444444	0.465116		0.363636	0.25	0.7	0.2	0.288889	0.27907		0.424242	0.25	0.2	0.28	0.266667	0.255814
	0.189189	0.436782	0.25	0.272727	0.309524	0.425		0.486486	0.321839	0.5625	0.409091	0.404762	0.125		0.324324	0.241379	0.1875	0.318182	0.285714	0.45
	0.263158	0.453488	0.4375	0.5	0.212121	0.414634		0.5	0.255814	0.375	0.3	0.333333	0.243902		0.236842	0.290698	0.1875	0.2	0.454545	0.341463
	0.325	0.5	0.454545	0.52	0.365385	0.5		0.3	0.275	0.363636	0.32	0.288462	0.305556		0.375	0.225	0.181818	0.16	0.346154	0.194444
	0.1875	0.423077	0.461538	0.5	0.196078	0.625		0.375	0.25641	0.384615	0.266667	0.27451	0.15		0.4375	0.320513	0.153846	0.233333	0.529412	0.225
	0.310345	0.453608	0.2	0.551724	0.255319	0.625		0.413793	0.329897	0.5	0.310345	0.404255	0.21875		0.275862	0.216495	0.3	0.137931	0.340426	0.15625
	0.307692	0.410526	0.363636	0.481481	0.282051	0.545455		0.384615	0.4	0.545455	0.407407	0.410256	0.30303		0.307692	0.189474	0.0909091	0.111111	0.307692	0.151515
	0.354839	0.484211	0.45	0.478261	0.441176	0.439024		0.193548	0.252632	0.3	0.173913	0.235294	0.317073		0.451613	0.263158	0.25	0.347826	0.323529	0.243902
	0.419355	0.47561	0.545455	0.652174	0.38	0.489362		0.290323	0.219512	0.454545	0.173913	0.18	0.255319		0.290323	0.304878	0	0.173913	0.44	0.255319
	0.230769	0.5	0.444444	0.5625	0.363636	0.461538		0.346154	0.297872	0.444444	0.28125	0.318182	0.307692		0.423077	0.202128	0.111111	0.15625	0.318182	0.230769
	0.28125	0.5625	0.2	0.642857	0.456522	0.604167		0.5625	0.25	0.7	0.178571	0.23913	0.0833333		0.15625	0.1875	0.1	0.178571	0.304348	0.3125
	0.27027	0.53012	0.153846	0.482759	0.461538	0.44186		0.432432	0.277108	0.692308	0.275862	0.333333	0.395349		0.297297	0.192771	0.153846	0.241379	0.205128	0.162791
	0.195652	0.4	0.0833333	0.48	0.219512	0.555556		0.543478	0.373333	0.666667	0.32	0.341463	0.311111		0.26087	0.226667	0.25	0.2	0.439024	0.133333
	0.555556	0.593023	0.307692	0.486486	0.404255	0.352941		0.185185	0.186047	0.461538	0.27027	0.340426	0.352941		0.259259	0.22093	0.230769	0.243243	0.255319	0.294118
	0.175	0.416667	0	0.44	0.297872	0.317073		0.225	0.345238	1	0.4	0.361702	0.341463		0.6	0.238095	0	0.16	0.340426	0.341463
	0.114286	0.488372	0.555556	0.642857	0.266667	0.489362		0.457143	0.255814	0.333333	0.178571	0.3	0.234043		0.428571	0.255814	0.111111	0.178571	0.433333	0.276596
	0.34375	0.571429	0	0.4375	0.395833	0.5		0.34375	0.233766	0.636364	0.3125	0.229167	0.272727		0.3125	0.194805	0.363636	0.25	0.375	0.227273
	0.441176	0.493976	0.454545	0.393939	0.422222	0.447368		0.294118	0.289157	0.363636	0.181818	0.266667	0.236842		0.264706	0.216867	0.181818	0.424242	0.311111	0.315789
	0.255814	0.5	0.375	0.333333	0.189189	0.439024		0.465116	0.25	0.5	0.333333	0.27027	0.268293		0.27907	0.25	0.125	0.333333	0.540541	0.292683
	0.1875	0.407895	0.333333	0.46875	0.394737	0.392157		0.53125	0.355263	0.6	0.375	0.289474	0.156863		0.28125	0.236842	0.0666667	0.15625	0.315789	0.45098
	0.142857	0.453488	0.285714	0.566667	0.341463	0.6		0.464286	0.244186	0.571429	0.2	0.219512	0.2		0.392857	0.302326	0.142857	0.233333	0.439024	0.2
	0.216216	0.486486	0.363636	0.516129	0.163265	0.428571		0.324324	0.297297	0.454545	0.225806	0.285714	0.309524		0.459459	0.216216	0.181818	0.258065	0.55102	0.261905
	0.289474	0.465909	0.444444	0.428571	0.342105	0.5		0.421053	0.318182	0.5	0.321429	0.263158	0.294118		0.289474	0.215909	0.0555556	0.25	0.394737	0.205882
	0.322581	0.455556	0.636364	0.52	0.5	0.510204		0.354839	0.344444	0.272727	0.12	0.210526	0.306122		0.322581	0.2	0.0909091	0.36	0.289474	0.183673
	0.275862	0.454545	0.416667	0.48	0.276596	0.465116		0.413793	0.261364	0.333333	0.32	0.255319	0.186047		0.310345	0.284091	0.25	0.2	0.468085	0.348837
	0.302326	0.414634	0.1875	0.551724	0.361111	0.631579		0.348837	0.304878	0.625	0.310345	0.25	0.105263		0.348837	0.280488	0.1875	0.137931	0.388889	0.263158
	0.315789	0.588235	0.333333	0.434783	0.292683	0.4375		0.421053	0.247059	0.555556	0.347826	0.390244	0.208333		0.263158	0.164706	0.111111	0.217391	0.317073	0.354167
	0.255814	0.475	0.4	0.44	0.422222	0.390244		0.465116	0.3125	0.5	0.32	0.222222	0.317073		0.27907	0.2125	0.1	0.24	0.355556	0.292683
	0.25	0.506329	0.25	0.642857	0.425	0.444444		0.4	0.202532	0.583333	0.214286	0.2	0.244444		0.35	0.291139	0.166667	0.142857	0.375	0.311111
	0.511628	0.416667	0.363636	0.612903	0.309524	0.577778		0.186047	0.25	0.454545	0.225806	0.261905	0.2		0.302326	0.333333	0.181818	0.16129	0.428571	0.222222
	0.390244	0.460526	0.307692	0.45	0.244898	0.577778		0.390244	0.302632	0.538462	0.4	0.204082	0.2		0.219512	0.236842	0.153846	0.15	0.55102	0.222222
	0.285714	0.5	0.357143	0.517241	0.297297	0.534884		0.367347	0.25	0.5	0.310345	0.378378	0.27907		0.346939	0.25	0.142857	0.172414	0.324324	0.186047
	0.321429	0.52439	0.4	0.413793	0.25	0.490196		0.392857	0.207317	0.6	0.344828	0.318182	0.313725		0.285714	0.268293	0	0.241379	0.431818	0.196078
	0.272727	0.479167	0.25	0.392857	0.2	0.4		0.454545	0.260417	0.583333	0.321429	0.45	0.314286		0.272727	0.260417	0.166667	0.285714	0.35	0.285714
	0.375	0.477273	0.181818	0.551724	0.277778	0.55		0.325	0.284091	0.545455	0.241379	0.416667	0.2		0.3	0.238636	0.272727	0.206897	0.305556	0.25
	0.32	0.542553	0.473684	0.608696	0.27027	0.565217		0.4	0.244681	0.315789	0.26087	0.27027	0.195652		0.28	0.212766	0.210526	0.130435	0.459459	0.23913
	0.366667	0.426667	0.3125	0.48	0.294118	0.468085		0.333333	0.306667	0.375	0.24	0.392157	0.276596		0.3	0.266667	0.3125	0.28	0.313725	0.255319
	0.190476	0.559524	0.25	0.466667	0.416667	0.464286		0.380952	0.333333	0.25	0.2	0.229167	0.357143		0.428571	0.107143	0.5	0.333333	0.354167	0.178571
	0.35	0.58427	0.111111	0.518519	0.333333	0.45098		0.3	0.269663	0.555556	0.296296	0.333333	0.333333		0.35	0.146067	0.333333	0.185185	0.333333	0.215686
	0.227273	0.447761	0.214286	0.586207	0.3125	0.238095		0.431818	0.313433	0.5	0.206897	0.270833	0.404762		0.340909	0.238806	0.285714	0.206897	0.416667	0.357143
	0.181818	0.5	0.25	0.655172	0.377778	0.435897		0.484848	0.27907	0.583333	0.137931	0.311111	0.307692		0.333333	0.22093	0.166667	0.206897	0.311111	0.25641
	0.25	0.438776	0.454545	0.684211	0.225	0.525		0.5	0.255102	0.454545	0.157895	0.325	0.325		0.25	0.306122	0.0909091	0.157895	0.45	0.15
	0.333333	0.550562	0.181818	0.608696	0.282051	0.630435		0.416667	0.235955	0.545455	0.173913	0.307692	0.108696		0.25	0.213483	0.272727	0.217391	0.410256	0.26087
	0.307692	0.381579	0.222222	0.518519	0.361702	0.434783		0.282051	0.302632	0.555556	0.259259	0.255319	0.326087		0.410256	0.315789	0.222222	0.222222	0.382979	0.23913
	0.206897	0.4625	0.266667	0.534884	0.414634	0.5		0.37931	0.325	0.4	0.232558	0.268293	0.305556		0.413793	0.2125	0.333333	0.232558	0.317073	0.194444
	0.352941	0.52	0.166667	0.540541	0.339623	0.384615		0.411765	0.253333	0.333333	0.297297	0.283019	0.384615		0.235294	0.226667	0.5	0.162162	0.377358	0.230769
	0.257143	0.511905	0.4	0.5	0.323529	0.612245		0.457143	0.285714	0.3	0.21875	0.441176	0.204082		0.285714	0.202381	0.3	0.28125	0.235294	0.183673
	0.291667	0.448276	0.25	0.6	0.388889	0.392157		0.458333	0.321839	0.5	0.15	0.314815	0.294118		0.25	0.229885	0.25	0.25	0.296296	0.313725
	0.333333	0.5	0.625	0.333333	0.414634	0.475		0.357143	0.25	0.25	0.363636	0.219512	0.275		0.309524	0.25	0.125	0.30303	0.365854	0.25
	0.258065	0.483871	0.333333	0.4	0.428571	0.486486		0.451613	0.290323	0.333333	0.36	0.244898	0.243243		0.290323	0.225806	0.333333	0.24	0.326531	0.27027
	0.210526	0.565217	0.25	0.607143	0.372093	0.425926		0.368421	0.173913	0.5	0.214286	0.348837	0.333333		0.421053	0.26087	0.25	0.178571	0.27907	0.240741
	0.204545	0.447368	0.2	0.458333	0.413043	0.522727		0.363636	0.223684	0.7	0.333333	0.23913	0.25		0.431818	0.328947	0.1	0.208333	0.347826	0.227273
	0.205128	0.564103	0.375	0.45	0.25	0.581395		0.435897	0.294872	0.4375	0.25	0.3125	0.255814		0.358974	0.141026	0.1875	0.3	0.4375	0.162791
	0.333333	0.451613	0.142857	0.434783	0.575	0.457143		0.358974	0.290323	0.642857	0.304348	0.175	0.4		0.307692	0.258065	0.214286	0.26087	0.25	0.142857
	0.214286	0.53012	0.285714	0.5625	0.325	0.425532		0.464286	0.216867	0.5	0.21875	0.425	0.234043		0.321429	0.253012	0.214286	0.21875	0.25	0.340426
	0.378378	0.438202	0.285714	0.586207	0.326087	0.444444		0.351351	0.314607	0.571429	0.241379	0.23913	0.25		0.27027	0.247191	0.142857	0.172414	0.434783	0.305556
	0.171429	0.445783	0.2	0.545455	0.368421	0.55		0.314286	0.361446	0.733333	0.151515	0.315789	0.175		0.514286	0.192771	0.0666667	0.30303	0.315789	0.275
	0.341463	0.3625	0.272727	0.5	0.44186	0.574468		0.341463	0.3125	0.454545	0.136364	0.302326	0.255319		0.317073	0.325	0.272727	0.363636	0.255814	0.170213
	0.257143	0.46988	0.181818	0.517241	0.276596	0.487179		0.342857	0.289157	0.727273	0.344828	0.297872	0.333333		0.4	0.240964	0.0909091	0.137931	0.425532	0.179487
	0.418605	0.488095	0.0833333	0.666667	0.463415	0.483871		0.418605	0.22619	0.833333	0.121212	0.292683	0.322581		0.162791	0.285714	0.0833333	0.212121	0.243902	0.193548
	0.3	0.439024	0.333333	0.541667	0.162162	0.480769		0.275	0.219512	0.444444	0.166667	0.378378	0.269231		0.425	0.341463	0.222222	0.291667	0.459459	0.25
	0.210526	0.448718	0.285714	0.548387	0.222222	0.473684		0.342105	0.24359	0.5	0.16129	0.355556	0.342105		0.447368	0.307692	0.214286	0.290323	0.422222	0.184211
	0.292683	0.417722	0.0909091	0.527778	0.325	0.621622		0.317073	0.316456	0.818182	0.222222	0.225	0.189189		0.390244	0.265823	0.0909091	0.25	0.45	0.189189
	0.25	0.410959	0.470588	0.571429	0.244444	0.477273		0.295455	0.246575	0.411765	0.190476	0.2	0.363636		0.454545	0.342466	0.117647	0.238095	0.555556	0.159091
	0.205882	0.5625	0.166667	0.32	0.255814	0.5		0.470588	0.2375	0.666667	0.4	0.418605	0.3		0.323529	0.2	0.166667	0.28	0.325581	0.2
	0.1875	0.482353	0.3125	0.625	0.305556	0.431373		0.5	0.305882	0.5625	0.166667	0.416667	0.235294		0.3125	0.211765	0.125	0.208333	0.277778	0.333333
	0.230769	0.556818	0.266667	0.464286	0.282609	0.609756		0.423077	0.261364	0.6	0.392857	0.282609	0.146341		0.346154	0.181818	0.133333	0.142857	0.434783	0.243902
	0.209302	0.542169	0.111111	0.518519	0.333333	0.44186		0.534884	0.301205	0.666667	0.333333	0.25641	0.325581		0.255814	0.156627	0.222222	0.148148	0.410256	0.232558
	0.384615	0.450549	0.666667	0.5	0.333333	0.5		0.346154	0.32967	0.333333	0.208333	0.333333	0.295455		0.269231	0.21978	0	0.291667	0.333333	0.204545
	0.229167	0.643836	0.142857	0.47619	0.236364	0.45		0.4375	0.178082	0.571429	0.380952	0.218182	0.375		0.333333	0.178082	0.285714	0.142857	0.545455	0.175
	0.310345	0.54321	0.285714	0.586207	0.25	0.534884		0.448276	0.271605	0.571429	0.206897	0.333333	0.27907		0.241379	0.185185	0.142857	0.206897	0.416667	0.186047
	0.304348	0.511111	0.4	0.5	0.243243	0.456522		0.347826	0.244444	0.4	0.3	0.378378	0.282609		0.347826	0.244444	0.2	0.2	0.378378	0.26087
	0.138889	0.406593	0.428571	0.444444	0.238095	0.463415		0.416667	0.296703	0.571429	0.259259	0.357143	0.243902		0.444444	0.296703	0	0.296296	0.404762	0.292683
	0.315789	0.526882	0.285714	0.592593	0.391304	0.393939		0.5	0.258065	0.571429	0.259259	0.282609	0.333333		0.184211	0.215054	0.142857	0.148148	0.326087	0.272727
	0.333333	0.394737	0.363636	0.407407	0.425	0.45614		0.30303	0.276316	0.454545	0.296296	0.2	0.280702		0.363636	0.328947	0.181818	0.296296	0.375	0.263158
	0.205882	0.460526	0.285714	0.625	0.288462	0.465116		0.411765	0.276316	0.142857	0.21875	0.326923	0.325581		0.382353	0.263158	0.571429	0.15625	0.384615	0.209302
	0.315789	0.472527	0.4	0.454545	0.288889	0.421053		0.368421	0.307692	0.5	0.181818	0.311111	0.236842		0.315789	0.21978	0.1	0.363636	0.4	0.342105
	0.390244	0.506667	0.272727	0.428571	0.236842	0.45098		0.341463	0.28	0.636364	0.25	0.342105	0.27451		0.268293	0.213333	0.0909091	0.321429	0.421053	0.27451
	0.382353	0.470588	0.333333	0.4	0.384615	0.472222		0.323529	0.329412	0.416667	0.36	0.326923	0.194444		0.294118	0.2	0.25	0.24	0.288462	0.333333
	0.372093	0.506849	0.142857	0.333333	0.35	0.272727		0.27907	0.342466	0.642857	0.433333	0.275	0.431818		0.348837	0.150685	0.214286	0.233333	0.375	0.295455
	0.25	0.454545	0.230769	0.481481	0.261905	0.469388		0.361111	0.285714	0.615385	0.296296	0.261905	0.244898		0.388889	0.25974	0.153846	0.222222	0.47619	0.285714
	0.233333	0.5	0	0.444444	0.333333	0.414634		0.4	0.295918	0.833333	0.333333	0.261905	0.243902		0.366667	0.204082	0.166667	0.222222	0.404762	0.341463
	0.205882	0.423529	0.428571	0.26087	0.324324	0.490196		0.294118	0.258824	0.5	0.434783	0.216216	0.313725		0.5	0.317647	0.0714286	0.304348	0.459459	0.196078
	0.290323	0.506173	0.307692	0.481481	0.304348	0.5		0.419355	0.283951	0.461538	0.37037	0.195652	0.23913		0.290323	0.209877	0.230769	0.148148	0.5	0.26087
	0.175	0.581395	0.5	0.64	0.342105	0.512821		0.4	0.255814	0.375	0.12	0.289474	0.179487		0.425	0.162791	0.125	0.24	0.368421	0.307692
	0.289474	0.494624	0.333333	0.777778	0.319149	0.461538		0.447368	0.258065	0.333333	0.0555556	0.404255	0.25641		0.263158	0.247312	0.333333	0.166667	0.276596	0.282051
	0.228571	0.483146	0.333333	0.59375	0.27907	0.416667		0.485714	0.303371	0.444444	0.21875	0.418605	0.333333		0.285714	0.213483	0.222222	0.1875	0.302326	0.25
	0.464286	0.513158	0.230769	0.4	0.219512	0.482143		0.357143	0.184211	0.538462	0.333333	0.292683	0.285714		0.178571	0.302632	0.230769	0.266667	0.487805	0.232143
	0.238095	0.433735	0.363636	0.576923	0.473684	0.318182		0.428571	0.277108	0.636364	0.307692	0.210526	0.409091		0.333333	0.289157	0	0.115385	0.315789	0.272727
	0.390244	0.350649	0.111111	0.655172	0.325	0.479167		0.365854	0.25974	0.666667	0.172414	0.375	0.3125		0.243902	0.38961	0.222222	0.172414	0.3	0.208333
	0.36	0.581395	0.111111	0.540541	0.181818	0.604651		0.44	0.197674	0.555556	0.297297	0.295455	0.27907		0.2	0.22093	0.333333	0.162162	0.522727	0.116279
	0.25	0.494118	0.25	0.769231	0.25	0.594595		0.425	0.282353	0.5	0.153846	0.3125	0.243243		0.325	0.223529	0.25	0.0769231	0.4375	0.162162
	0.342105	0.474359	0.4	0.333333	0.288889	0.586957		0.447368	0.333333	0.5	0.444444	0.4	0.195652		0.210526	0.192308	0.1	0.222222	0.311111	0.217391
	0.2	0.511364	0.307692	0.45	0.24	0.458333		0.36	0.25	0.384615	0.25	0.32	0.166667		0.44	0.238636	0.307692	0.3	0.44	0.375
	0.309524	0.463415	0.4	0.46875	0.428571	0.534884		0.452381	0.280488	0.5	0.21875	0.228571	0.232558		0.238095	0.256098	0.1	0.3125	0.342857	0.232558
	0.235294	0.534884	0.222222	0.65625	0.410256	0.522727		0.205882	0.313953	0.444444	0.21875	0.205128	0.159091		0.558824	0.151163	0.333333	0.125	0.384615	0.318182
	0.166667	0.539326	0.222222	0.653846	0.28	0.475		0.533333	0.258427	0.444444	0.230769	0.3	0.2		0.3	0.202247	0.333333	0.115385	0.42	0.325
	0.305556	0.493976	0.538462	0.413793	0.341463	0.547619		0.222222	0.289157	0.230769	0.344828	0.341463	0.261905		0.472222	0.216867	0.230769	0.241379	0.317073	0.190476
	0.272727	0.44186	0.142857	0.416667	0.297297	0.564103		0.386364	0.313953	0.571429	0.333333	0.351351	0.205128		0.340909	0.244186	0.285714	0.25	0.351351	0.230769
	0.166667	0.5	0.357143	0.607143	0.425	0.545455		0.472222	0.207317	0.642857	0.214286	0.225	0.227273		0.361111	0.292683	0	0.178571	0.35	0.227273
	0.186047	0.471264	0.428571	0.545455	0.324324	0.4		0.372093	0.183908	0.357143	0.212121	0.27027	0.266667		0.44186	0.344828	0.214286	0.242424	0.405405	0.333333
	0.363636	0.5	0	0.538462	0.425	0.442308		0.272727	0.297619	0.777778	0.192308	0.175	0.211538		0.363636	0.202381	0.222222	0.269231	0.4	0.346154
	0.25641	0.477778	0.5	0.5	0.285714	0.540541		0.461538	0.277778	0.5	0.357143	0.261905	0.243243		0.282051	0.244444	0	0.142857	0.452381	0.216216
	0.325	0.5375	0.357143	0.5	0.340426	0.586207		0.35	0.2375	0.571429	0.264706	0.361702	0.206897		0.325	0.225	0.0714286	0.235294	0.297872	0.206897
	0.358974	0.511628	0.285714	0.6	0.263158	0.613636		0.25641	0.244186	0.285714	0.2	0.368421	0.159091		0.384615	0.244186	0.428571	0.2	0.368421	0.227273
	0.30303	0.528736	0.461538	0.481481	0.27907	0.463415		0.424242	0.218391	0.461538	0.37037	0.186047	0.292683		0.272727	0.252874	0.0769231	0.148148	0.534884	0.243902
	0.25	0.347368	0.3	0.433333	0.189189	0.386364		0.321429	0.389474	0.5	0.333333	0.378378	0.363636		0.428571	0.263158	0.2	0.233333	0.432432	0.25
	0.212121	0.402299	0.166667	0.666667	0.326087	0.533333		0.424242	0.298851	0.166667	0.222222	0.347826	0.222222		0.363636	0.298851	0.666667	0.111111	0.326087	0.244444
	0.342857	0.494845	0.5	0.5625	0.512821	0.465116		0.228571	0.247423	0.285714	0.25	0.25641	0.209302		0.428571	0.257732	0.214286	0.1875	0.230769	0.325581
	0.282051	0.565789	0.210526	0.607143	0.409091	0.526316		0.410256	0.197368	0.631579	0.214286	0.318182	0.210526		0.307692	0.236842	0.157895	0.178571	0.272727	0.263158
	0.25641	0.561644	0.384615	0.5	0.418605	0.46		0.384615	0.219178	0.538462	0.230769	0.302326	0.28		0.358974	0.219178	0.0769231	0.269231	0.27907	0.26
	0.307692	0.419753	0.25	0.428571	0.18	0.4		0.346154	0.320988	0.25	0.333333	0.24	0.28		0.346154	0.259259	0.5	0.238095	0.58	0.32
	0.3	0.424658	0.375	0.419355	0.4	0.632653		0.4	0.342466	0.5	0.387097	0.288889	0.204082		0.3	0.232877	0.125	0.193548	0.311111	0.163265
	0.190476	0.470588	0.307692	0.321429	0.444444	0.475		0.47619	0.235294	0.461538	0.428571	0.305556	0.225		0.333333	0.294118	0.230769	0.25	0.25	0.3
	0.27027	0.426829	0.25	0.5	0.363636	0.530612		0.216216	0.317073	0.625	0.375	0.363636	0.244898		0.513514	0.256098	0.125	0.125	0.272727	0.22449
	0.111111	0.357143	0.25	0.59375	0.195652	0.372093		0.555556	0.309524	0.5	0.1875	0.347826	0.372093		0.333333	0.333333	0.25	0.21875	0.456522	0.255814
	0.194444	0.481481	0.181818	0.5	0.305556	0.58		0.416667	0.333333	0.727273	0.366667	0.305556	0.2		0.388889	0.185185	0.0909091	0.133333	0.388889	0.22
	0.333333	0.428571	0.125	0.458333	0.285714	0.5		0.488889	0.333333	0.625	0.333333	0.314286	0.275		0.177778	0.238095	0.25	0.208333	0.4	0.225
	0.333333	0.380952	0.4375	0.541667	0.282051	0.461538		0.452381	0.309524	0.5	0.208333	0.307692	0.230769		0.214286	0.309524	0.0625	0.25	0.410256	0.307692
	0.275	0.521739	0.2	0.571429	0.318182	0.434783		0.25	0.26087	0.5	0.228571	0.431818	0.326087		0.475	0.217391	0.3	0.2	0.25	0.23913
	0.241379	0.54023	0.6	0.37037	0.325581	0.534884		0.482759	0.218391	0.2	0.37037	0.232558	0.27907		0.275862	0.241379	0.2	0.259259	0.44186	0.186047
	0.206897	0.512821	0.615385	0.580645	0.363636	0.55102		0.482759	0.269231	0.384615	0.225806	0.318182	0.183673		0.310345	0.217949	0	0.193548	0.318182	0.265306
	0.457143	0.5	0.214286	0.321429	0.386364	0.533333		0.4	0.371795	0.714286	0.321429	0.318182	0.222222		0.142857	0.128205	0.0714286	0.357143	0.295455	0.244444
	0.16	0.481928	0.5	0.588235	0.277778	0.545455		0.46	0.289157	0.285714	0.176471	0.305556	0.227273		0.38	0.228916	0.214286	0.235294	0.416667	0.227273
	0.272727	0.571429	0.352941	0.548387	0.289474	0.411765		0.424242	0.307692	0.411765	0.322581	0.342105	0.235294		0.30303	0.120879	0.235294	0.129032	0.368421	0.352941
	0.1875	0.435294	0.454545	0.608696	0.26	0.511628		0.5	0.270588	0.272727	0.26087	0.36	0.325581		0.3125	0.294118	0.272727	0.130435	0.38	0.162791
	0.133333	0.425	0.3	0.461538	0.228571	0.490566		0.433333	0.375	0.55	0.307692	0.4	0.283019		0.433333	0.2	0.15	0.230769	0.371429	0.226415
	0.454545	0.478261	0.416667	0.571429	0.230769	0.45		0.272727	0.282609	0.333333	0.214286	0.333333	0.275		0.272727	0.23913	0.25	0.214286	0.435897	0.275
	0.228571	0.514286	0.142857	0.538462	0.288889	0.537037		0.571429	0.271429	0.714286	0.269231	0.266667	0.166667		0.2	0.214286	0.142857	0.192308	0.444444	0.296296
	0.3125	0.421053	0.3	0.473684	0.361111	0.519231		0.46875	0.197368	0.4	0.368421	0.277778	0.230769		0.21875	0.381579	0.3	0.157895	0.361111	0.25
	0.25	0.466667	0.142857	0.615385	0.217391	0.613636		0.458333	0.311111	0.642857	0.153846	0.434783	0.113636		0.291667	0.222222	0.214286	0.230769	0.347826	0.272727
	0.4	0.505882	0.454545	0.576923	0.352941	0.536585		0.433333	0.211765	0.363636	0.230769	0.294118	0.317073		0.166667	0.282353	0.181818	0.192308	0.352941	0.146341
	0.348837	0.441176	0.307692	0.444444	0.310345	0.571429		0.372093	0.411765	0.538462	0.333333	0.362069	0.114286		0.27907	0.147059	0.153846	0.222222	0.327586	0.314286
	0.288889	0.513889	0.272727	0.357143	0.319149	0.512195		0.266667	0.222222	0.636364	0.285714	0.297872	0.219512		0.444444	0.263889	0.0909091	0.357143	0.382979	0.268293
	0.40625	0.465753	0.1	0.5	0.387755	0.42		0.375	0.246575	0.7	0.4	0.204082	0.26		0.21875	0.287671	0.2	0.1	0.408163	0.32
	0.153846	0.522727	0.111111	0.454545	0.404762	0.568182		0.461538	0.25	0.777778	0.363636	0.309524	0.0909091		0.384615	0.227273	0.111111	0.181818	0.285714	0.340909
	0.228571	0.506494	0.55	0.615385	0.191489	0.461538		0.371429	0.246753	0.4	0.192308	0.340426	0.333333		0.4	0.246753	0.05	0.192308	0.468085	0.205128
	0.212121	0.527778	0.357143	0.444444	0.321429	0.595238		0.333333	0.25	0.428571	0.333333	0.267857	0.238095		0.454545	0.222222	0.214286	0.222222	0.410714	0.166667
	0.333333	0.456522	0.375	0.354839	0.418605	0.625		0.366667	0.315217	0.5	0.258065	0.302326	0.25		0.3	0.228261	0.125	0.387097	0.27907	0.125
	0.294118	0.473684	0.416667	0.611111	0.351351	0.541667		0.352941	0.252632	0.5	0.166667	0.324324	0.1875		0.352941	0.273684	0.0833333	0.222222	0.324324	0.270833
	0.324324	0.458333	0.384615	0.344828	0.22449	0.727273		0.27027	0.277778	0.461538	0.241379	0.367347	0.159091		0.405405	0.263889	0.153846	0.413793	0.408163	0.113636
	0.390244	0.453488	1	0.481481	0.342105	0.413043		0.292683	0.325581	0	0.296296	0.342105	0.304348		0.317073	0.22093	0	0.222222	0.315789	0.282609
	0.216216	0.494253	0.461538	0.642857	0.431818	0.371429		0.459459	0.344828	0.461538	0.178571	0.295455	0.314286		0.324324	0.16092	0.0769231	0.178571	0.272727	0.314286
	0.333333	0.460526	0.4375	0.52	0.414634	0.5		0.305556	0.263158	0.5	0.24	0.097561	0.22		0.361111	0.276316	0.0625	0.24	0.487805	0.28
	0.228571	0.440476	0.357143	0.55	0.285714	0.489796		0.514286	0.357143	0.428571	0.1	0.357143	0.183673		0.257143	0.202381	0.214286	0.35	0.357143	0.326531
	0.272727	0.419753	0.266667	0.541667	0.355556	0.369565		0.454545	0.283951	0.666667	0.333333	0.155556	0.391304		0.272727	0.296296	0.0666667	0.125	0.488889	0.23913
	0.292683	0.5	0.363636	0.615385	0.320755	0.454545		0.365854	0.275	0.454545	0.115385	0.377358	0.242424		0.341463	0.225	0.181818	0.269231	0.301887	0.30303
	0.34375	0.494505	0.416667	0.416667	0.333333	0.391304		0.28125	0.252747	0.583333	0.291667	0.307692	0.326087		0.375	0.252747	0	0.291667	0.358974	0.282609
	0.21875	0.511111	0.333333	0.555556	0.208333	0.421053		0.625	0.244444	0.444444	0.296296	0.375	0.289474		0.15625	0.244444	0.222222	0.148148	0.416667	0.289474
	0.235294	0.414634	0.333333	0.6	0.411765	0.552632		0.5	0.304878	0.555556	0.2	0.27451	0.236842		0.264706	0.280488	0.111111	0.2	0.313725	0.210526
	0.184211	0.402439	0.25	0.628571	0.378378	0.575		0.289474	0.378049	0.583333	0.142857	0.135135	0.15		0.526316	0.219512	0.166667	0.228571	0.486486	0.275
	0.205882	0.469388	0.333333	0.461538	0.285714	0.628571		0.294118	0.357143	0.466667	0.230769	0.265306	0.2		0.5	0.173469	0.2	0.307692	0.44898	0.171429
	0.230769	0.45679	0.142857	0.535714	0.456522	0.511628		0.358974	0.345679	0.857143	0.0714286	0.26087	0.27907		0.410256	0.197531	0	0.392857	0.282609	0.209302
	0.324324	0.487179	0.4	0.695652	0.302326	0.490566		0.324324	0.24359	0.5	0.173913	0.325581	0.226415		0.351351	0.269231	0.1	0.130435	0.372093	0.283019
	0.277778	0.494118	0.153846	0.461538	0.307692	0.466667		0.333333	0.282353	0.846154	0.230769	0.333333	0.311111		0.388889	0.223529	0	0.307692	0.358974	0.222222
	0.257143	0.488636	0.153846	0.333333	0.243902	0.534884		0.4	0.318182	0.692308	0.25	0.341463	0.162791		0.342857	0.193182	0.153846	0.416667	0.414634	0.302326
	0.325	0.539326	0.555556	0.68	0.297297	0.522727		0.275	0.269663	0.333333	0.2	0.351351	0.227273		0.4	0.191011	0.111111	0.12	0.351351	0.25
	0.272727	0.546512	0.375	0.521739	0.288889	0.487805		0.393939	0.290698	0.5625	0.347826	0.333333	0.268293		0.333333	0.162791	0.0625	0.130435	0.377778	0.243902
	0.285714	0.571429	0.1	0.371429	0.324324	0.52		0.314286	0.194805	0.8	0.371429	0.297297	0.24		0.4	0.233766	0.1	0.257143	0.378378	0.24
	0.193548	0.482759	0.428571	0.518519	0.347826	0.391304		0.516129	0.298851	0	0.148148	0.304348	0.26087		0.290323	0.218391	0.571429	0.333333	0.347826	0.347826
	0.285714	0.511364	0.555556	0.433333	0.307692	0.465116		0.428571	0.193182	0.222222	0.4	0.333333	0.302326		0.285714	0.295455	0.222222	0.166667	0.358974	0.232558
	0.36	0.54321	0.2	0.35	0.342105	0.6		0.36	0.320988	0.65	0.325	0.421053	0.15		0.28	0.135802	0.15	0.325	0.236842	0.25
	0.138889	0.507042	0.555556	0.703704	0.354167	0.603774		0.388889	0.253521	0.333333	0.185185	0.375	0.113208		0.472222	0.239437	0.111111	0.111111	0.270833	0.283019
	0.372093	0.538462	0.111111	0.611111	0.175	0.604651		0.27907	0.252747	0.666667	0.277778	0.35	0.255814		0.348837	0.208791	0.222222	0.111111	0.475	0.139535
	0.170732	0.434783	0.545455	0.592593	0.357143	0.444444		0.390244	0.217391	0.454545	0.222222	0.214286	0.351852		0.439024	0.347826	0	0.185185	0.428571	0.203704
	0.242424	0.422222	0.294118	0.48	0.227273	0.342857		0.424242	0.288889	0.588235	0.16	0.272727	0.371429		0.333333	0.288889	0.117647	0.36	0.5	0.285714
	0.15625	0.388235	0.666667	0.5	0.294118	0.538462		0.5625	0.341176	0.2	0.0909091	0.313725	0.230769		0.28125	0.270588	0.133333	0.409091	0.392157	0.230769
	0.166667	0.447059	0.555556	0.558824	0.351852	0.53125		0.4	0.270588	0.333333	0.205882	0.388889	0.15625		0.433333	0.282353	0.111111	0.235294	0.259259	0.3125
	0.238095	0.4375	0.125	0.518519	0.416667	0.55814		0.5	0.25	0.75	0.185185	0.25	0.27907		0.261905	0.3125	0.125	0.296296	0.333333	0.162791
	0.333333	0.463918	0.111111	0.576923	0.242424	0.5		0.424242	0.226804	0.555556	0.346154	0.272727	0.23913		0.242424	0.309278	0.333333	0.0769231	0.484848	0.26087
	0.3125	0.468085	0.384615	0.448276	0.2	0.560976		0.25	0.297872	0.461538	0.310345	0.457143	0.219512		0.4375	0.234043	0.153846	0.241379	0.342857	0.219512
	0.285714	0.590361	0.428571	0.6	0.45	0.489362		0.371429	0.240964	0.428571	0.12	0.225	0.297872		0.342857	0.168675	0.142857	0.28	0.325	0.212766
	0.294118	0.506024	0.375	0.586207	0.315789	0.480769		0.411765	0.349398	0.5	0.206897	0.289474	0.230769		0.294118	0.144578	0.125	0.206897	0.394737	0.288462
	0.226415	0.447761	0.454545	0.521739	0.291667	0.547619		0.490566	0.223881	0.363636	0.217391	0.3125	0.261905		0.283019	0.328358	0.181818	0.26087	0.395833	0.190476
	0.358974	0.454545	0.5	0.5	0.348837	0.463415		0.307692	0.324675	0.428571	0.4	0.302326	0.268293		0.333333	0.220779	0.0714286	0.1	0.348837	0.268293
	0.257143	0.452381	0.428571	0.518519	0.348837	0.479167		0.457143	0.333333	0.285714	0.296296	0.209302	0.229167		0.285714	0.214286	0.285714	0.185185	0.44186	0.291667
	0.261905	0.338235	0.388889	0.62963	0.387755	0.65		0.380952	0.367647	0.555556	0.185185	0.306122	0.175		0.357143	0.294118	0.0555556	0.185185	0.306122	0.175
	0.275	0.45122	0.307692	0.6	0.526316	0.365854		0.4	0.304878	0.538462	0.0333333	0.263158	0.317073		0.325	0.243902	0.153846	0.366667	0.210526	0.317073
	0.318182	0.56	0.3	0.615385	0.411765	0.315789		0.295455	0.213333	0.5	0.192308	0.313725	0.368421		0.386364	0.226667	0.2	0.192308	0.27451	0.315789
	0.185185	0.458333	0.416667	0.666667	0.297297	0.5625		0.444444	0.25	0.416667	0.291667	0.297297	0.1875		0.37037	0.291667	0.166667	0.0416667	0.405405	0.25
	0.1875	0.494253	0.333333	0.5	0.377778	0.5		0.5	0.252874	0.333333	0.147059	0.377778	0.176471		0.3125	0.252874	0.333333	0.352941	0.244444	0.323529
	0.238095	0.39759	0.25	0.590909	0.304348	0.4		0.357143	0.337349	0.6875	0.136364	0.23913	0.314286		0.404762	0.26506	0.0625	0.272727	0.456522	0.285714
	0.295455	0.517647	0.266667	0.434783	0.342857	0.52381		0.272727	0.2	0.533333	0.26087	0.228571	0.285714		0.431818	0.282353	0.2	0.304348	0.428571	0.190476
	0.243243	0.361446	0.25	0.5	0.270833	0.375		0.459459	0.385542	0.625	0.321429	0.1875	0.3		0.297297	0.253012	0.125	0.178571	0.541667	0.325
	0.34375	0.52809	0.5	0.464286	0.28125	0.568627		0.25	0.213483	0.333333	0.178571	0.25	0.235294		0.40625	0.258427	0.166667	0.357143	0.46875	0.196078
	0.341463	0.53012	0.545455	0.423077	0.277778	0.382979		0.365854	0.228916	0.272727	0.346154	0.444444	0.297872		0.292683	0.240964	0.181818	0.230769	0.277778	0.319149
	0.227273	0.428571	0.428571	0.578947	0.307692	0.641026		0.454545	0.272727	0.428571	0.184211	0.333333	0.0769231		0.318182	0.298701	0.142857	0.236842	0.358974	0.282051
	0.27027	0.535714	0.533333	0.535714	0.342857	0.377778		0.432432	0.261905	0.266667	0.214286	0.342857	0.311111		0.297297	0.202381	0.2	0.25	0.314286	0.311111
	0.351351	0.554455	0.6	0.714286	0.175	0.542857		0.351351	0.257426	0.4	0.190476	0.475	0.257143		0.297297	0.188119	0	0.0952381	0.35	0.2
	0.2	0.520548	0.266667	0.642857	0.487179	0.555556		0.314286	0.260274	0.666667	0.142857	0.282051	0.203704		0.485714	0.219178	0.0666667	0.214286	0.230769	0.240741
	0.142857	0.45122	0.1875	0.321429	0.422222	0.473684		0.542857	0.304878	0.5625	0.321429	0.311111	0.210526		0.314286	0.243902	0.25	0.357143	0.266667	0.315789
	0.25641	0.376623	0.6	0.464286	0.30303	0.480769		0.307692	0.311688	0.2	0.285714	0.242424	0.192308		0.435897	0.311688	0.2	0.25	0.454545	0.326923
	0.230769	0.5	0.357143	0.62069	0.444444	0.541667		0.307692	0.192308	0.5	0.310345	0.222222	0.25		0.461538	0.307692	0.142857	0.0689655	0.333333	0.208333
	0.228571	0.5	0.333333	0.464286	0.315789	0.533333		0.428571	0.290698	0.666667	0.357143	0.342105	0.266667		0.342857	0.209302	0	0.178571	0.342105	0.2
	0.276596	0.487805	0.357143	0.653846	0.25	0.564103		0.446809	0.317073	0.571429	0.230769	0.416667	0.153846		0.276596	0.195122	0.0714286	0.115385	0.333333	0.282051
	0.4	0.471264	0.0833333	0.708333	0.35	0.45098		0.333333	0.218391	0.916667	0.25	0.25	0.27451		0.266667	0.310345	0	0.0416667	0.4	0.27451
	0.243243	0.513514	0.153846	0.464286	0.25641	0.396226		0.405405	0.27027	0.615385	0.214286	0.307692	0.188679		0.351351	0.216216	0.230769	0.321429	0.435897	0.415094
	0.268293	0.465909	0.444444	0.541667	0.3	0.6875		0.317073	0.227273	0.444444	0.125	0.26	0.1875		0.414634	0.306818	0.111111	0.333333	0.44	0.125
	0.34375	0.5	0.222222	0.576923	0.219512	0.553191		0.375	0.2625	0.722222	0.307692	0.317073	0.255319		0.28125	0.2375	0.0555556	0.115385	0.463415	0.191489
	0.205128	0.440476	0.411765	0.615385	0.285714	0.511628		0.487179	0.285714	0.470588	0.115385	0.285714	0.232558		0.307692	0.27381	0.117647	0.269231	0.428571	0.255814
	0.275862	0.529412	0.380952	0.571429	0.395349	0.511111		0.413793	0.2	0.52381	0.285714	0.325581	0.244444		0.310345	0.270588	0.0952381	0.142857	0.27907	0.244444
	0.268293	0.466667	0.166667	0.578947	0.289474	0.525424		0.439024	0.253333	0.583333	0.315789	0.342105	0.254237		0.292683	0.28	0.25	0.105263	0.368421	0.220339
	0.289474	0.515464	0.333333	0.529412	0.297297	0.413043		0.368421	0.216495	0.555556	0.294118	0.297297	0.369565		0.342105	0.268041	0.111111	0.176471	0.405405	0.217391
	0.269231	0.463918	0.0769231	0.5	0.297297	0.425532		0.423077	0.28866	0.538462	0.291667	0.432432	0.297872		0.307692	0.247423	0.384615	0.208333	0.27027	0.276596
	0.241379	0.476744	0.266667	0.4	0.311111	0.409091		0.517241	0.255814	0.733333	0.44	0.288889	0.340909		0.241379	0.267442	0	0.16	0.4	0.25
	0.121212	0.4	0.363636	0.611111	0.4375	0.428571		0.454545	0.333333	0.454545	0.222222	0.21875	0.333333		0.424242	0.266667	0.181818	0.166667	0.34375	0.238095
	0.363636	0.46988	0.363636	0.484848	0.380952	0.428571		0.30303	0.349398	0.545455	0.181818	0.285714	0.166667		0.333333	0.180723	0.0909091	0.333333	0.333333	0.404762
	0.282051	0.44186	0.444444	0.458333	0.26	0.5		0.538462	0.313953	0.555556	0.416667	0.42	0.305556		0.179487	0.244186	0	0.125	0.32	0.194444
	0.2	0.45	0.5	0.419355	0.27907	0.341463		0.4	0.275	0.357143	0.258065	0.232558	0.341463		0.4	0.275	0.142857	0.322581	0.488372	0.317073
	0.4	0.465909	0.333333	0.681818	0.225	0.470588		0.36	0.272727	0.444444	0.227273	0.325	0.294118		0.24	0.261364	0.222222	0.0909091	0.45	0.235294
	0.21875	0.460674	0.2	0.545455	0.297297	0.489796		0.53125	0.325843	0.733333	0.272727	0.351351	0.22449		0.25	0.213483	0.0666667	0.181818	0.351351	0.285714
	0.186047	0.390805	0.166667	0.47619	0.3125	0.538462		0.372093	0.344828	0.666667	0.285714	0.395833	0.25641		0.44186	0.264368	0.166667	0.238095	0.291667	0.205128
	0.3	0.464286	0.2	0.592593	0.3125	0.46		0.4	0.285714	0.6	0.185185	0.333333	0.28		0.3	0.25	0.2	0.222222	0.354167	0.26
	0.233333	0.420455	0.266667	0.55	0.170213	0.568182		0.4	0.306818	0.6	0.3	0.340426	0.204545		0.366667	0.272727	0.133333	0.15	0.489362	0.227273
	0.3125	0.436782	0.142857	0.576923	0.357143	0.44186		0.53125	0.252874	0.571429	0.269231	0.238095	0.302326		0.15625	0.310345	0.285714	0.153846	0.404762	0.255814
	0.35	0.561798	0.6	0.6	0.307692	0.543478		0.35	0.258427	0.4	0.15	0.307692	0.195652		0.3	0.179775	0	0.25	0.384615	0.26087
	0.151515	0.393258	0.272727	0.538462	0.414634	0.431818		0.454545	0.325843	0.454545	0.230769	0.268293	0.295455		0.393939	0.280899	0.272727	0.230769	0.317073	0.272727
	0.266667	0.575758	0.571429	0.541667	0.282051	0.466667		0.366667	0.252525	0.428571	0.166667	0.410256	0.266667		0.366667	0.171717	0	0.291667	0.307692	0.266667
	0.363636	0.5	0.333333	0.391304	0.348837	0.511628		0.333333	0.244444	0.416667	0.26087	0.186047	0.302326		0.30303	0.255556	0.25	0.347826	0.465116	0.186047
	0.35	0.433333	0.142857	0.758621	0.264706	0.540541		0.4	0.322222	0.785714	0.137931	0.294118	0.216216		0.25	0.244444	0.0714286	0.103448	0.441176	0.243243
	0.3125	0.44186	0.363636	0.709677	0.40625	0.673077		0.40625	0.302326	0.454545	0.16129	0.34375	0.0769231		0.28125	0.255814	0.181818	0.129032	0.25	0.25
	0.322581	0.464286	0.444444	0.64	0.272727	0.52381		0.451613	0.321429	0.444444	0.04	0.340909	0.190476		0.225806	0.214286	0.111111	0.32	0.386364	0.285714
	0.25	0.493671	0	0.666667	0.25	0.459459		0.45	0.265823	0.571429	0.30303	0.291667	0.243243		0.3	0.240506	0.428571	0.030303	0.458333	0.297297
	0.206897	0.516854	0.25	0.3125	0.418605	0.489362		0.482759	0.235955	0.5	0.375	0.348837	0.340426		0.310345	0.247191	0.25	0.3125	0.232558	0.170213
	0.30303	0.443038	0.25	0.583333	0.145833	0.636364		0.242424	0.291139	0.5	0.25	0.395833	0.227273		0.454545	0.265823	0.25	0.166667	0.458333	0.136364
	0.225806	0.511905	0.4	0.352941	0.304348	0.522727		0.225806	0.22619	0.6	0.470588	0.347826	0.340909		0.548387	0.261905	0	0.176471	0.347826	0.136364
	0.326531	0.541667	0.444444	0.481481	0.304348	0.536585		0.326531	0.236111	0.444444	0.296296	0.347826	0.219512		0.346939	0.222222	0.111111	0.222222	0.347826	0.243902
	0.297297	0.55814	0.333333	0.481481	0.272727	0.487805		0.243243	0.244186	0.444444	0.296296	0.363636	0.195122		0.459459	0.197674	0.222222	0.222222	0.363636	0.317073
	0.137931	0.468354	0.545455	0.515152	0.411765	0.463415		0.551724	0.240506	0.181818	0.363636	0.333333	0.268293		0.310345	0.291139	0.272727	0.121212	0.254902	0.268293
	0.15	0.539474	0.285714	0.5	0.344262	0.575758		0.425	0.197368	0.428571	0.3	0.344262	0.181818		0.425	0.263158	0.285714	0.2	0.311475	0.242424
	0.181818	0.449438	0.428571	0.526316	0.333333	0.581395		0.5	0.235955	0.571429	0.315789	0.357143	0.186047		0.318182	0.314607	0	0.157895	0.309524	0.232558
	0.233333	0.505747	0.0666667	0.583333	0.324324	0.470588		0.2	0.241379	0.6	0.25	0.324324	0.294118		0.566667	0.252874	0.333333	0.166667	0.351351	0.235294
	0.371429	0.526316	0.733333	0.5	0.255814	0.55102		0.314286	0.276316	0.266667	0.307692	0.348837	0.204082		0.314286	0.197368	0	0.192308	0.395349	0.244898
	0.451613	0.460784	0.428571	0.526316	0.454545	0.390244		0.419355	0.235294	0.428571	0.210526	0.295455	0.243902		0.129032	0.303922	0.142857	0.263158	0.25	0.365854
	0.289474	0.463768	0.181818	0.65625	0.434783	0.520833		0.421053	0.289855	0.818182	0.1875	0.282609	0.229167		0.289474	0.246377	0	0.15625	0.282609	0.25
	0.25	0.593023	0.4	0.535714	0.230769	0.375		0.464286	0.22093	0.266667	0.178571	0.384615	0.333333		0.285714	0.186047	0.333333	0.285714	0.384615	0.291667
	0.162162	0.54321	0.153846	0.555556	0.257143	0.372549		0.459459	0.259259	0.692308	0.296296	0.314286	0.333333		0.378378	0.197531	0.153846	0.148148	0.428571	0.294118
	0.25	0.480519	0.222222	0.481481	0.325581	0.5		0.477273	0.324675	0.555556	0.185185	0.418605	0.272727		0.272727	0.194805	0.222222	0.333333	0.255814	0.227273
	0.111111	0.571429	0.315789	0.541667	0.342857	0.682927		0.481481	0.244898	0.578947	0.25	0.285714	0.243902		0.407407	0.183673	0.105263	0.208333	0.371429	0.0731707
	0.314286	0.444444	0.25	0.56	0.319149	0.386364		0.371429	0.283951	0.333333	0.16	0.361702	0.272727		0.314286	0.271605	0.416667	0.28	0.319149	0.340909
	0.342857	0.518519	0.285714	0.5	0.409091	0.368421		0.371429	0.296296	0.571429	0.34375	0.295455	0.342105		0.285714	0.185185	0.142857	0.15625	0.295455	0.289474
	0.357143	0.47561	0.285714	0.5	0.27907	0.351351		0.261905	0.292683	0.5	0.307692	0.325581	0.243243		0.380952	0.231707	0.214286	0.192308	0.395349	0.405405
	0.268293	0.444444	0.533333	0.551724	0.3125	0.583333		0.487805	0.206349	0.4	0.310345	0.291667	0.25		0.243902	0.349206	0.0666667	0.137931	0.395833	0.166667
	0.222222	0.477778	0.2	0.592593	0.264706	0.5		0.388889	0.244444	0.666667	0.148148	0.411765	0.333333		0.388889	0.277778	0.133333	0.259259	0.323529	0.166667
	0.176471	0.384615	0.384615	0.423077	0.439024	0.5		0.441176	0.294872	0.461538	0.423077	0.268293	0.307692		0.382353	0.320513	0.153846	0.153846	0.292683	0.192308
	0.285714	0.431818	0.142857	0.615385	0.404255	0.588235		0.428571	0.318182	0.714286	0.192308	0.234043	0.235294		0.285714	0.25	0.142857	0.192308	0.361702	0.176471
	0.257143	0.465116	0.142857	0.772727	0.173913	0.463415		0.371429	0.27907	0.642857	0.136364	0.304348	0.268293		0.371429	0.255814	0.214286	0.0909091	0.521739	0.268293
	0.15625	0.488095	0.315789	0.5625	0.333333	0.53125		0.5625	0.238095	0.421053	0.21875	0.333333	0.1875		0.28125	0.27381	0.263158	0.21875	0.333333	0.28125
	0.181818	0.431579	0.4375	0.451613	0.185185	0.404762		0.484848	0.284211	0.5	0.290323	0.37037	0.309524		0.333333	0.284211	0.0625	0.258065	0.444444	0.285714
	0.275862	0.523256	0.25	0.478261	0.276596	0.553191		0.37931	0.255814	0.5	0.304348	0.297872	0.276596		0.344828	0.22093	0.25	0.217391	0.425532	0.170213
	0.4	0.482353	0.125	0.55	0.295455	0.5		0.244444	0.317647	0.75	0.2	0.227273	0.323529		0.355556	0.2	0.125	0.25	0.477273	0.176471
	0.1875	0.470588	0.444444	0.428571	0.307692	0.5		0.3125	0.284314	0.333333	0.285714	0.358974	0.264706		0.5	0.245098	0.222222	0.285714	0.333333	0.235294
	0.333333	0.517647	0.5	0.428571	0.255814	0.477273		0.4	0.258824	0.333333	0.333333	0.511628	0.272727		0.266667	0.223529	0.166667	0.238095	0.232558	0.25
	0.375	0.443038	0.230769	0.538462	0.290909	0.461538		0.28125	0.291139	0.538462	0.346154	0.4	0.358974		0.34375	0.265823	0.230769	0.115385	0.309091	0.179487
	0.255814	0.5	0.1	0.521739	0.311111	0.361702		0.395349	0.263158	0.6	0.217391	0.488889	0.297872		0.348837	0.236842	0.3	0.26087	0.2	0.340426
	0.361111	0.519481	0.133333	0.5	0.351351	0.54902		0.222222	0.285714	0.666667	0.25	0.324324	0.27451		0.416667	0.194805	0.2	0.25	0.324324	0.176471
	0.325	0.476744	0.333333	0.6	0.382353	0.52381		0.325	0.290698	0.416667	0.166667	0.235294	0.238095		0.35	0.232558	0.25	0.233333	0.382353	0.238095
	0.342105	0.421687	0.4	0.518519	0.35	0.630435		0.368421	0.385542	0.3	0.222222	0.375	0.195652		0.289474	0.192771	0.3	0.259259	0.275	0.173913
	0.162791	0.541667	0.315789	0.518519	0.235294	0.530612		0.395349	0.25	0.473684	0.185185	0.382353	0.22449		0.44186	0.208333	0.210526	0.296296	0.382353	0.244898
	0.309524	0.458824	0.142857	0.441176	0.282051	0.540541		0.380952	0.258824	0.571429	0.411765	0.282051	0.324324		0.309524	0.282353	0.285714	0.147059	0.435897	0.135135
	0.387097	0.494505	0.25	0.6	0.464286	0.473684		0.258065	0.230769	0.625	0.15	0.232143	0.315789		0.354839	0.274725	0.125	0.25	0.303571	0.210526
	0.15	0.48	0.333333	0.586207	0.217391	0.511111		0.475	0.253333	0.555556	0.344828	0.369565	0.355556		0.375	0.266667	0.111111	0.0689655	0.413043	0.133333
	0.275	0.494118	0.538462	0.37037	0.222222	0.55814		0.325	0.270588	0.461538	0.37037	0.25	0.186047		0.4	0.235294	0	0.259259	0.527778	0.255814
	0.113636	0.467532	0.538462	0.409091	0.304348	0.547619		0.454545	0.285714	0.230769	0.181818	0.282609	0.261905		0.431818	0.246753	0.230769	0.409091	0.413043	0.190476
	0.166667	0.45	0.181818	0.555556	0.26087	0.531915		0.404762	0.2625	0.636364	0.0555556	0.391304	0.12766		0.428571	0.2875	0.181818	0.388889	0.347826	0.340426
	0.25	0.506329	0.25	0.677419	0.394737	0.575		0.35	0.303797	0.625	0.225806	0.236842	0.3		0.4	0.189873	0.125	0.0967742	0.368421	0.125
	0.216216	0.5	0.1	0.538462	0.372093	0.458333		0.378378	0.275	0.7	0.230769	0.27907	0.333333		0.405405	0.225	0.2	0.230769	0.348837	0.208333
	0.26087	0.43038	0.133333	0.666667	0.3	0.55814		0.347826	0.35443	0.8	0.238095	0.325	0.186047		0.391304	0.21519	0.0666667	0.0952381	0.375	0.255814
	0.441176	0.517241	0.5	0.5	0.255814	0.4		0.382353	0.275862	0.375	0.208333	0.348837	0.2		0.176471	0.206897	0.125	0.291667	0.395349	0.4
	0.25	0.593023	0.4	0.5	0.382353	0.454545		0.409091	0.197674	0.5	0.307692	0.294118	0.272727		0.340909	0.209302	0.1	0.192308	0.323529	0.272727
	0.22	0.426829	0.333333	0.448276	0.292683	0.433333		0.4	0.439024	0.666667	0.206897	0.317073	0.333333		0.38	0.134146	0	0.344828	0.390244	0.233333
	0.133333	0.421053	0.111111	0.533333	0.304348	0.509434		0.5	0.421053	0.777778	0.3	0.347826	0.283019		0.366667	0.157895	0.111111	0.166667	0.347826	0.207547
	0.30303	0.4375	0.294118	0.37931	0.276596	0.444444		0.333333	0.28125	0.470588	0.344828	0.446809	0.296296		0.363636	0.28125	0.235294	0.275862	0.276596	0.259259
	0.342105	0.445783	0.230769	0.576923	0.285714	0.5		0.342105	0.26506	0.769231	0.192308	0.333333	0.238095		0.315789	0.289157	0	0.230769	0.380952	0.261905
	0.302326	0.428571	0.5	0.304348	0.435897	0.470588		0.372093	0.318681	0.285714	0.26087	0.25641	0.205882		0.325581	0.252747	0.214286	0.434783	0.307692	0.323529
	0.0882353	0.493827	0.333333	0.484848	0.391304	0.5		0.558824	0.37037	0.416667	0.272727	0.152174	0.236842		0.352941	0.135802	0.25	0.242424	0.456522	0.263158
	0.236842	0.525	0.266667	0.44	0.25641	0.510638		0.342105	0.2875	0.666667	0.24	0.230769	0.319149		0.421053	0.1875	0.0666667	0.32	0.512821	0.170213
	0.263158	0.390244	0.2	0.545455	0.288889	0.388889		0.342105	0.378049	0.7	0.151515	0.4	0.333333		0.394737	0.231707	0.1	0.30303	0.311111	0.277778
	0.37931	0.547368	0.454545	0.583333	0.288889	0.3		0.275862	0.231579	0.545455	0.291667	0.288889	0.5		0.344828	0.221053	0	0.125	0.422222	0.2
	0.307692	0.402597	0.55	0.25	0.266667	0.4		0.384615	0.298701	0.3	0.285714	0.288889	0.371429		0.307692	0.298701	0.15	0.464286	0.444444	0.228571
	0.309524	0.555556	0.25	0.615385	0.405405	0.47619		0.452381	0.271605	0.625	0.230769	0.243243	0.214286		0.238095	0.17284	0.125	0.153846	0.351351	0.309524
	0.255814	0.5375	0.25	0.333333	0.4	0.488372		0.418605	0.2875	0.5	0.233333	0.325	0.186047		0.325581	0.175	0.25	0.433333	0.275	0.325581
	0.37931	0.449438	0.857143	0.454545	0.304348	0.5		0.310345	0.325843	0.142857	0.363636	0.326087	0.275		0.310345	0.224719	0	0.181818	0.369565	0.225
	0.162162	0.511364	0.166667	0.47619	0.431373	0.571429		0.567568	0.329545	0.666667	0.285714	0.235294	0.142857		0.27027	0.159091	0.166667	0.238095	0.333333	0.285714
	0.416667	0.477778	0.388889	0.566667	0.322581	0.358974		0.333333	0.211111	0.444444	0.2	0.16129	0.307692		0.25	0.311111	0.166667	0.233333	0.516129	0.333333
	0.352941	0.537634	0.333333	0.3	0.25	0.55814		0.264706	0.290323	0.444444	0.4	0.333333	0.232558		0.382353	0.172043	0.222222	0.3	0.416667	0.209302
	0.323529	0.543478	0.25	0.566667	0.304348	0.605263		0.470588	0.26087	0.75	0.233333	0.347826	0.263158		0.205882	0.195652	0	0.2	0.347826	0.131579
	0.210526	0.452381	0.181818	0.482759	0.297297	0.466667		0.447368	0.22619	0.636364	0.310345	0.297297	0.288889		0.342105	0.321429	0.181818	0.206897	0.405405	0.244444
	0.241379	0.484211	0.375	0.521739	0.25	0.594595		0.37931	0.252632	0.5	0.304348	0.181818	0.189189		0.37931	0.263158	0.125	0.173913	0.568182	0.216216
	0.263158	0.445946	0.444444	0.529412	0.403846	0.540541		0.473684	0.310811	0.333333	0.205882	0.269231	0.189189		0.263158	0.243243	0.222222	0.264706	0.326923	0.27027
	0.181818	0.416667	0.25	0.56	0.276596	0.48		0.409091	0.309524	0.625	0.2	0.319149	0.3		0.409091	0.27381	0.125	0.24	0.404255	0.22
	0.233333	0.486486	0.5	0.457143	0.244444	0.521739		0.3	0.22973	0.428571	0.285714	0.288889	0.23913		0.466667	0.283784	0.0714286	0.257143	0.466667	0.23913
	0.323529	0.544444	0.466667	0.535714	0.25	0.463415		0.323529	0.266667	0.266667	0.214286	0.361111	0.219512		0.352941	0.188889	0.266667	0.25	0.388889	0.317073
	0.243243	0.428571	0.3	0.5	0.306122	0.422222		0.459459	0.25974	0.6	0.307692	0.346939	0.288889		0.297297	0.311688	0.1	0.192308	0.346939	0.288889
	0.518519	0.592593	0.25	0.5	0.361702	0.531915		0.37037	0.259259	0.583333	0.3	0.191489	0.340426		0.111111	0.148148	0.166667	0.2	0.446809	0.12766
	0.272727	0.630952	0.4	0.575758	0.275	0.454545		0.454545	0.202381	0.6	0.181818	0.45	0.272727		0.272727	0.166667	0	0.242424	0.275	0.272727
	0.325581	0.426829	0.285714	0.521739	0.263158	0.522727		0.325581	0.280488	0.357143	0.304348	0.368421	0.272727		0.348837	0.292683	0.357143	0.173913	0.368421	0.204545
	0.366667	0.402439	0.357143	0.5	0.28	0.525		0.4	0.341463	0.428571	0.321429	0.42	0.275		0.233333	0.256098	0.214286	0.178571	0.3	0.2
	0.206897	0.46875	0.181818	0.678571	0.243243	0.44186		0.448276	0.333333	0.727273	0.0357143	0.297297	0.348837		0.344828	0.197917	0.0909091	0.285714	0.459459	0.209302
	0.282051	0.421053	0.454545	0.53125	0.288889	0.560976		0.487179	0.407895	0.454545	0.21875	0.266667	0.268293		0.230769	0.171053	0.0909091	0.25	0.444444	0.170732
	0.21875	0.440476	0.333333	0.611111	0.25641	0.526316		0.40625	0.261905	0.6	0.166667	0.230769	0.263158		0.375	0.297619	0.0666667	0.222222	0.512821	0.210526
	0.153846	0.493671	0.285714	0.428571	0.452381	0.527273		0.461538	0.265823	0.5	0.321429	0.285714	0.254545		0.384615	0.240506	0.214286	0.25	0.261905	0.218182
	0.225	0.511905	0.214286	0.576923	0.227273	0.583333		0.45	0.297619	0.642857	0.192308	0.340909	0.166667		0.325	0.190476	0.142857	0.230769	0.431818	0.25
	0.311111	0.476744	0.333333	0.583333	0.225	0.465116		0.466667	0.325581	0.666667	0.291667	0.225	0.302326		0.222222	0.197674	0	0.125	0.55	0.232558
	0.333333	0.411111	0.235294	0.535714	0.404762	0.676471		0.393939	0.355556	0.588235	0.321429	0.285714	0.147059		0.272727	0.233333	0.176471	0.142857	0.309524	0.176471
	0.125	0.557895	0.272727	0.4	0.288889	0.545455		0.541667	0.2	0.636364	0.24	0.4	0.272727		0.333333	0.242105	0.0909091	0.36	0.311111	0.181818
	0.378378	0.519481	0.214286	0.45	0.434783	0.62		0.27027	0.285714	0.571429	0.2	0.217391	0.16		0.351351	0.194805	0.214286	0.35	0.347826	0.22
	0.394737	0.432099	0.444444	0.6	0.318182	0.484848		0.368421	0.283951	0.5	0.233333	0.272727	0.212121		0.236842	0.283951	0.0555556	0.166667	0.409091	0.30303
	0.307692	0.487179	0.235294	0.685714	0.341463	0.529412		0.435897	0.320513	0.647059	0.228571	0.341463	0.147059		0.25641	0.192308	0.117647	0.0857143	0.317073	0.323529
	0.342857	0.544304	0.272727	0.424242	0.388889	0.46		0.314286	0.21519	0.454545	0.242424	0.305556	0.26		0.342857	0.240506	0.272727	0.333333	0.305556	0.28
	0.171429	0.4	0.272727	0.676471	0.333333	0.704545		0.571429	0.28	0.636364	0.176471	0.244444	0.113636		0.257143	0.32	0.0909091	0.147059	0.422222	0.181818
	0.189189	0.405063	0.416667	0.576923	0.155556	0.511111		0.351351	0.303797	0.416667	0.269231	0.4	0.266667		0.459459	0.291139	0.166667	0.153846	0.444444	0.222222
	0.216216	0.441558	0.2	0.538462	0.270833	0.347826		0.459459	0.350649	0.6	0.269231	0.375	0.282609		0.324324	0.207792	0.2	0.192308	0.354167	0.369565
	0.423077	0.4	0.461538	0.666667	0.326087	0.531915		0.192308	0.352941	0.384615	0.185185	0.326087	0.255319		0.384615	0.247059	0.153846	0.148148	0.347826	0.212766
	0.3	0.45977	0.3125	0.642857	0.216216	0.456522		0.333333	0.264368	0.5625	0.107143	0.351351	0.217391		0.366667	0.275862	0.125	0.25	0.432432	0.326087
	0.25	0.56044	0.3	0.576923	0.363636	0.555556		0.357143	0.296703	0.4	0.269231	0.272727	0.177778		0.392857	0.142857	0.3	0.153846	0.363636	0.266667
	0.485714	0.5	0.285714	0.555556	0.340909	0.510638		0.342857	0.205882	0.642857	0.25	0.25	0.319149		0.171429	0.294118	0.0714286	0.194444	0.409091	0.170213
	0.275	0.427083	0.266667	0.52381	0.3125	0.45		0.4	0.25	0.533333	0.238095	0.34375	0.3		0.325	0.322917	0.2	0.238095	0.34375	0.25
	0.225806	0.614458	0.263158	0.681818	0.307692	0.48		0.387097	0.192771	0.473684	0.227273	0.307692	0.28		0.387097	0.192771	0.263158	0.0909091	0.384615	0.24
	0.157895	0.536842	0.307692	0.458333	0.2	0.382353		0.473684	0.263158	0.538462	0.375	0.3	0.411765		0.368421	0.2	0.153846	0.166667	0.5	0.205882
	0.193548	0.511628	0.105263	0.5	0.268293	0.414634		0.451613	0.255814	0.789474	0.230769	0.414634	0.292683		0.354839	0.232558	0.105263	0.269231	0.317073	0.292683
	0.368421	0.477778	0.3	0.461538	0.194444	0.5		0.421053	0.288889	0.6	0.230769	0.527778	0.318182		0.210526	0.233333	0.1	0.307692	0.277778	0.181818
	0.444444	0.350649	0.35	0.485714	0.341463	0.545455		0.296296	0.376623	0.6	0.342857	0.268293	0.159091		0.259259	0.272727	0.05	0.171429	0.390244	0.295455
	0.411765	0.5	0.235294	0.708333	0.307692	0.444444		0.205882	0.291667	0.647059	0.125	0.288462	0.177778		0.382353	0.208333	0.117647	0.166667	0.403846	0.377778
	0.184211	0.45122	0.625	0.677419	0.155556	0.375		0.5	0.292683	0.25	0.258065	0.422222	0.325		0.315789	0.256098	0.125	0.0645161	0.422222	0.3
	0.275862	0.41573	0.533333	0.73913	0.305556	0.461538		0.37931	0.292135	0.333333	0.0869565	0.25	0.211538		0.344828	0.292135	0.133333	0.173913	0.444444	0.326923
	0.2	0.53012	0.454545	0.545455	0.382979	0.565217		0.571429	0.144578	0.454545	0.227273	0.255319	0.195652		0.228571	0.325301	0.0909091	0.227273	0.361702	0.23913
	0.2	0.436782	0.684211	0.590909	0.302326	0.473684		0.4	0.333333	0.210526	0.272727	0.325581	0.263158		0.4	0.229885	0.105263	0.136364	0.372093	0.263158
	0.285714	0.44	0.461538	0.592593	0.36	0.409091		0.285714	0.306667	0.461538	0.185185	0.34	0.363636		0.428571	0.253333	0.0769231	0.222222	0.3	0.227273
	0.189189	0.546392	0.142857	0.409091	0.333333	0.606061		0.486486	0.257732	0.857143	0.136364	0.270833	0.030303		0.324324	0.195876	0	0.454545	0.395833	0.363636
	0.289474	0.466667	0.272727	0.380952	0.381818	0.363636		0.342105	0.24	0.636364	0.380952	0.327273	0.295455		0.368421	0.293333	0.0909091	0.238095	0.290909	0.340909
	0.179487	0.481013	0.214286	0.5	0.392157	0.486486		0.384615	0.278481	0.714286	0.333333	0.254902	0.27027		0.435897	0.240506	0.0714286	0.166667	0.352941	0.243243
	0.34375	0.488372	0.416667	0.642857	0.462963	0.46875		0.34375	0.244186	0.333333	0.142857	0.277778	0.25		0.3125	0.267442	0.25	0.214286	0.259259	0.28125
	0.25	0.369863	0.25	0.517241	0.408163	0.488889		0.4	0.383562	0.375	0.206897	0.204082	0.244444		0.35	0.246575	0.375	0.275862	0.387755	0.266667
	0.129032	0.364706	0.3125	0.619048	0.390244	0.44		0.677419	0.294118	0.375	0.190476	0.243902	0.32		0.193548	0.341176	0.3125	0.190476	0.365854	0.24
	0.28125	0.493671	0.333333	0.526316	0.265306	0.490566		0.5	0.240506	0.416667	0.315789	0.367347	0.245283		0.21875	0.265823	0.25	0.157895	0.367347	0.264151
	0.235294	0.494845	0.388889	0.434783	0.261905	0.433333		0.411765	0.268041	0.555556	0.478261	0.380952	0.266667		0.352941	0.237113	0.0555556	0.0869565	0.357143	0.3
	0.238095	0.513514	0.666667	0.5	0.244898	0.487805		0.380952	0.216216	0.25	0.307692	0.367347	0.243902		0.380952	0.27027	0.0833333	0.192308	0.387755	0.268293
	0.217391	0.443182	0.363636	0.521739	0.448276	0.489362		0.369565	0.306818	0.454545	0.304348	0.206897	0.276596		0.413043	0.25	0.181818	0.173913	0.344828	0.234043
	0.25	0.45	0.25	0.5625	0.4	0.361111		0.388889	0.2875	0.5	0.125	0.225	0.361111		0.361111	0.2625	0.25	0.3125	0.375	0.277778
	0.233333	0.494118	0.35	0.642857	0.288889	0.555556		0.466667	0.258824	0.45	0.178571	0.266667	0.25		0.3	0.247059	0.2	0.178571	0.444444	0.194444
	0.272727	0.526316	0.230769	0.583333	0.244444	0.415094		0.333333	0.144737	0.615385	0.25	0.333333	0.358491		0.393939	0.328947	0.153846	0.166667	0.422222	0.226415
	0.30303	0.566265	0.25	0.542857	0.261905	0.488372		0.333333	0.240964	0.625	0.257143	0.309524	0.302326		0.363636	0.192771	0.125	0.2	0.428571	0.209302
	0.289474	0.487805	0.230769	0.48	0.317073	0.533333		0.473684	0.280488	0.461538	0.24	0.414634	0.244444		0.236842	0.231707	0.307692	0.28	0.268293	0.222222
	0.116279	0.424658	0.125	0.75	0.264151	0.418605		0.55814	0.30137	0.75	0.208333	0.283019	0.44186		0.325581	0.273973	0.125	0.0416667	0.45283	0.139535
	0.257143	0.457831	0.166667	0.485714	0.435897	0.625		0.314286	0.26506	0.583333	0.142857	0.282051	0.175		0.428571	0.277108	0.25	0.371429	0.282051	0.2
	0.230769	0.443038	0.357143	0.555556	0.344828	0.535714		0.358974	0.227848	0.571429	0.185185	0.172414	0.285714		0.410256	0.329114	0.0714286	0.259259	0.482759	0.178571
	0.166667	0.411765	0.142857	0.416667	0.285714	0.490196		0.428571	0.341176	0.571429	0.375	0.257143	0.235294		0.404762	0.247059	0.285714	0.208333	0.457143	0.27451
	0.25641	0.526316	0.176471	0.62069	0.428571	0.5625		0.358974	0.236842	0.588235	0.172414	0.285714	0.1875		0.384615	0.236842	0.235294	0.206897	0.285714	0.25
	0.228571	0.45283	0.222222	0.5	0.333333	0.625		0.485714	0.301887	0.555556	0.222222	0.194444	0.25		0.285714	0.245283	0.222222	0.277778	0.472222	0.125
	0.257143	0.452055	0.153846	0.592593	0.333333	0.4		0.457143	0.287671	0.692308	0.111111	0.313725	0.355556		0.285714	0.260274	0.153846	0.296296	0.352941	0.244444
	0.325	0.513514	0.375	0.548387	0.277778	0.489362		0.25	0.243243	0.5	0.225806	0.277778	0.297872		0.425	0.243243	0.125	0.225806	0.444444	0.212766
	0.235294	0.468354	0.4	0.655172	0.4	0.486486		0.5	0.278481	0.2	0.137931	0.254545	0.27027		0.264706	0.253165	0.4	0.206897	0.345455	0.243243
	0.222222	0.439024	0.583333	0.5	0.4	0.473684		0.638889	0.317073	0.333333	0.307692	0.26	0.342105		0.138889	0.243902	0.0833333	0.192308	0.34	0.184211
	0.323529	0.45977	0.4	0.5	0.325581	0.47619		0.382353	0.264368	0.5	0.178571	0.255814	0.285714		0.294118	0.275862	0.1	0.321429	0.418605	0.238095
	0.3	0.365591	0.125	0.357143	0.309524	0.511628		0.333333	0.311828	0.75	0.428571	0.309524	0.302326		0.366667	0.322581	0.125	0.214286	0.380952	0.186047
	0.27027	0.45977	0.5	0.5	0.222222	0.5		0.459459	0.218391	0.5	0.321429	0.277778	0.195652		0.27027	0.321839	0	0.178571	0.5	0.304348
	0.235294	0.384615	0.166667	0.535714	0.288889	0.553191		0.382353	0.269231	0.666667	0.321429	0.444444	0.148936		0.382353	0.346154	0.166667	0.142857	0.266667	0.297872
	0.121951	0.458824	0.384615	0.44	0.368421	0.5		0.487805	0.270588	0.538462	0.24	0.289474	0.142857		0.390244	0.270588	0.0769231	0.32	0.342105	0.357143
	0.25	0.454545	0.117647	0.517241	0.325	0.52381		0.571429	0.306818	0.764706	0.206897	0.35	0.261905		0.178571	0.238636	0.117647	0.275862	0.325	0.214286
	0.258065	0.447368	0.533333	0.545455	0.292683	0.5625		0.419355	0.236842	0.333333	0.30303	0.317073	0.1875		0.322581	0.315789	0.133333	0.151515	0.390244	0.25
	0.375	0.450549	0.266667	0.347826	0.409091	0.641026		0.34375	0.32967	0.6	0.391304	0.227273	0.153846		0.28125	0.21978	0.133333	0.26087	0.363636	0.205128
	0.3	0.324324	0.461538	0.571429	0.222222	0.477273		0.375	0.378378	0.307692	0.214286	0.377778	0.295455		0.325	0.297297	0.230769	0.214286	0.4	0.227273
	0.222222	0.494253	0.25	0.521739	0.276596	0.541667		0.481481	0.310345	0.333333	0.0869565	0.404255	0.145833		0.296296	0.195402	0.416667	0.391304	0.319149	0.3125
	0.333333	0.540816	0.357143	0.307692	0.302326	0.461538		0.333333	0.27551	0.357143	0.346154	0.27907	0.307692		0.333333	0.183673	0.285714	0.346154	0.418605	0.230769
	0.325	0.505747	0.25	0.481481	0.390244	0.365854		0.35	0.264368	0.625	0.407407	0.341463	0.292683		0.325	0.229885	0.125	0.111111	0.268293	0.341463
	0.285714	0.536585	0.222222	0.48	0.351351	0.367347		0.404762	0.256098	0.444444	0.24	0.27027	0.326531		0.309524	0.207317	0.333333	0.28	0.378378	0.306122
	0.34375	0.444444	0.0714286	0.5	0.411765	0.52		0.34375	0.320988	0.642857	0.25	0.235294	0.26		0.3125	0.234568	0.285714	0.25	0.352941	0.22
	0.342105	0.531646	0.636364	0.5	0.25641	0.446809		0.421053	0.177215	0.363636	0.266667	0.461538	0.297872		0.236842	0.291139	0	0.233333	0.282051	0.255319
	0.387097	0.444444	0.571429	0.740741	0.235294	0.375		0.322581	0.296296	0.214286	0.111111	0.333333	0.325		0.290323	0.259259	0.214286	0.148148	0.431373	0.3
	0.348837	0.488372	0.416667	0.5	0.351351	0.421053		0.348837	0.267442	0.5	0.25	0.324324	0.263158		0.302326	0.244186	0.0833333	0.25	0.324324	0.315789
	0.418605	0.512821	0.25	0.310345	0.294118	0.512821		0.325581	0.269231	0.5	0.344828	0.431373	0.179487		0.255814	0.217949	0.25	0.344828	0.27451	0.307692
	0.216216	0.488095	0.3	0.444444	0.377778	0.44		0.432432	0.357143	0.5	0.277778	0.288889	0.26		0.351351	0.154762	0.2	0.277778	0.333333	0.3
	0.259259	0.531646	0.333333	0.55	0.276596	0.358974		0.333333	0.291139	0.583333	0.225	0.276596	0.384615		0.407407	0.177215	0.0833333	0.225	0.446809	0.25641
	0.375	0.5	0.230769	0.695652	0.320755	0.515152		0.275	0.280488	0.615385	0.217391	0.283019	0.363636		0.35	0.219512	0.153846	0.0869565	0.396226	0.121212
	0.342105	0.557895	0.25	0.521739	0.323529	0.521739		0.315789	0.305263	0.625	0.347826	0.294118	0.173913		0.342105	0.136842	0.125	0.130435	0.382353	0.304348
	0.297297	0.530864	0.428571	0.555556	0.3	0.477273		0.405405	0.209877	0.571429	0.333333	0.28	0.295455		0.297297	0.259259	0	0.111111	0.42	0.227273
	0.261905	0.45122	0.454545	0.538462	0.342105	0.355556		0.333333	0.304878	0.363636	0.153846	0.263158	0.266667		0.404762	0.243902	0.181818	0.307692	0.394737	0.377778
	0.2	0.493976	0.214286	0.59375	0.325581	0.594595		0.4	0.313253	0.642857	0.21875	0.255814	0.216216		0.4	0.192771	0.142857	0.1875	0.418605	0.189189
	0.3125	0.574713	0.125	0.538462	0.302326	0.425		0.34375	0.183908	0.625	0.192308	0.255814	0.2		0.34375	0.241379	0.25	0.269231	0.44186	0.375
	0.333333	0.539326	0.25	0.55	0.27027	0.415094		0.30303	0.258427	0.5	0.2	0.378378	0.320755		0.363636	0.202247	0.25	0.25	0.351351	0.264151
	0.35	0.478873	0.136364	0.307692	0.275	0.555556		0.375	0.366197	0.681818	0.423077	0.275	0.266667		0.275	0.15493	0.181818	0.269231	0.45	0.177778
	0.102564	0.552941	0.153846	0.551724	0.25	0.470588		0.564103	0.211765	0.615385	0.275862	0.295455	0.235294		0.333333	0.235294	0.230769	0.172414	0.454545	0.294118
	0.311111	0.506667	0.266667	0.470588	0.428571	0.491228		0.355556	0.293333	0.733333	0.235294	0.171429	0.22807		0.333333	0.2	0	0.294118	0.4	0.280702
	0.105263	0.448276	0.111111	0.518519	0.333333	0.341463		0.631579	0.287356	0.777778	0.407407	0.309524	0.317073		0.263158	0.264368	0.111111	0.0740741	0.357143	0.341463
	0.26087	0.506849	0.533333	0.526316	0.351351	0.592593		0.347826	0.30137	0.4	0.421053	0.243243	0.222222		0.391304	0.191781	0.0666667	0.0526316	0.405405	0.185185
	0.25	0.419753	0	0.482759	0.307692	0.591837		0.361111	0.358025	0.7	0.344828	0.333333	0.183673		0.388889	0.222222	0.3	0.172414	0.358974	0.22449
	0.354839	0.51087	0.333333	0.5	0.317073	0.565217		0.258065	0.271739	0.666667	0.285714	0.268293	0.173913		0.387097	0.217391	0	0.214286	0.414634	0.26087
	0.282051	0.589041	0.222222	0.527778	0.363636	0.511628		0.358974	0.136986	0.777778	0.222222	0.295455	0.255814		0.358974	0.273973	0	0.25	0.340909	0.232558
	0.3	0.593023	0.642857	0.545455	0.377778	0.361702		0.266667	0.209302	0.285714	0.227273	0.355556	0.361702		0.433333	0.197674	0.0714286	0.227273	0.266667	0.276596
	0.275	0.397059	0.285714	0.433333	0.26	0.571429		0.4	0.411765	0.5	0.4	0.4	0.190476		0.325	0.191176	0.214286	0.166667	0.34	0.238095
	0.16129	0.539326	0.416667	0.62963	0.391304	0.358974		0.516129	0.191011	0.5	0.185185	0.282609	0.358974		0.322581	0.269663	0.0833333	0.185185	0.326087	0.282051
	0.363636	0.428571	0.5	0.482759	0.342105	0.558824		0.386364	0.362637	0.375	0.275862	0.315789	0.176471		0.25	0.208791	0.125	0.241379	0.342105	0.264706
	0.282051	0.538462	0.285714	0.466667	0.361111	0.553191		0.487179	0.24359	0.357143	0.2	0.305556	0.170213		0.230769	0.217949	0.357143	0.333333	0.333333	0.276596
	0.242424	0.538462	0.666667	0.666667	0.434783	0.488889		0.393939	0.294872	0.333333	0.2	0.347826	0.244444		0.363636	0.166667	0	0.133333	0.217391	0.266667
	0.194444	0.5375	0.5	0.516129	0.285714	0.488372		0.527778	0.225	0.333333	0.322581	0.285714	0.232558		0.277778	0.2375	0.166667	0.16129	0.428571	0.27907
	0.294118	0.589041	0.2	0.583333	0.204082	0.5		0.411765	0.205479	0.75	0.208333	0.285714	0.318182		0.294118	0.205479	0.05	0.208333	0.510204	0.181818
	0.268293	0.416667	0.6	0.518519	0.395349	0.435897		0.463415	0.333333	0.2	0.259259	0.27907	0.358974		0.268293	0.25	0.2	0.222222	0.325581	0.205128
	0.375	0.521277	0.230769	0.6	0.342857	0.5		0.25	0.265957	0.615385	0.233333	0.228571	0.25		0.375	0.212766	0.153846	0.166667	0.428571	0.25
	0.382353	0.542169	0.555556	0.48	0.28	0.55814		0.294118	0.277108	0.222222	0.32	0.34	0.232558		0.323529	0.180723	0.222222	0.2	0.38	0.209302
	0.34375	0.506173	0.307692	0.545455	0.289474	0.446809		0.4375	0.234568	0.461538	0.181818	0.289474	0.255319		0.21875	0.259259	0.230769	0.272727	0.421053	0.297872
	0.347826	0.568421	0.0714286	0.56	0.292683	0.630435		0.521739	0.263158	0.571429	0.28	0.317073	0.195652		0.130435	0.168421	0.357143	0.16	0.390244	0.173913
	0.3	0.506329	0.166667	0.5	0.394737	0.588235		0.35	0.240506	0.666667	0.25	0.315789	0.254902		0.35	0.253165	0.166667	0.25	0.289474	0.156863
	0.190476	0.47561	0.5	0.571429	0.105263	0.369565		0.357143	0.292683	0.375	0.285714	0.447368	0.347826		0.452381	0.231707	0.125	0.142857	0.447368	0.282609
	0.121212	0.571429	0.375	0.5	0.365385	0.511111		0.424242	0.2	0.5625	0.392857	0.326923	0.266667		0.454545	0.228571	0.0625	0.107143	0.307692	0.222222
	0.34375	0.528736	0.421053	0.681818	0.27907	0.536585		0.375	0.241379	0.368421	0.181818	0.325581	0.170732		0.28125	0.229885	0.210526	0.136364	0.395349	0.292683
	0.208333	0.52	0.5	0.583333	0.225	0.472727		0.541667	0.266667	0.357143	0.194444	0.35	0.309091		0.25	0.213333	0.142857	0.222222	0.425	0.218182
	0.105263	0.444444	0.363636	0.555556	0.371429	0.511628		0.526316	0.292929	0.363636	0.222222	0.257143	0.186047		0.368421	0.262626	0.272727	0.222222	0.371429	0.302326
	0.15625	0.44	0.4	0.472222	0.297872	0.5		0.53125	0.32	0.4	0.25	0.319149	0.272727		0.3125	0.24	0.2	0.277778	0.382979	0.227273
	0.411765	0.421053	0.583333	0.44	0.365854	0.567568		0.264706	0.294737	0.333333	0.28	0.414634	0.297297		0.323529	0.284211	0.0833333	0.28	0.219512	0.135135
	0.270833	0.513514	0.357143	0.538462	0.365385	0.3		0.458333	0.256757	0.571429	0.230769	0.25	0.433333		0.270833	0.22973	0.0714286	0.230769	0.384615	0.266667
	0.23913	0.450704	0.307692	0.521739	0.255319	0.5		0.456522	0.323944	0.692308	0.304348	0.276596	0.318182		0.304348	0.225352	0	0.173913	0.468085	0.181818
	0.151515	0.505882	0.538462	0.565217	0.411765	0.461538		0.454545	0.294118	0.461538	0.173913	0.117647	0.333333		0.393939	0.2	0	0.26087	0.470588	0.205128
	0.193548	0.5	0	0.409091	0.306122	0.375		0.516129	0.321429	0.5	0.318182	0.306122	0.354167		0.290323	0.178571	0.5	0.272727	0.387755	0.270833
	0.297297	0.410959	0.4	0.6	0.219512	0.4375		0.405405	0.328767	0.35	0.28	0.292683	0.270833		0.297297	0.260274	0.25	0.12	0.487805	0.291667
	0.325	0.431818	0.272727	0.555556	0.346154	0.514286		0.45	0.352273	0.545455	0.277778	0.326923	0.342857		0.225	0.215909	0.181818	0.166667	0.326923	0.142857
	0.382353	0.506024	0.388889	0.64	0.410256	0.4		0.411765	0.26506	0.277778	0.28	0.333333	0.288889		0.205882	0.228916	0.333333	0.08	0.25641	0.311111
	0.272727	0.573171	0.411765	0.6	0.540541	0.4		0.393939	0.231707	0.411765	0.166667	0.189189	0.355556		0.333333	0.195122	0.176471	0.233333	0.27027	0.244444
	0.34375	0.554054	0.411765	0.5	0.384615	0.560976		0.21875	0.202703	0.411765	0.25	0.211538	0.170732		0.4375	0.243243	0.176471	0.25	0.403846	0.268293
	0.307692	0.48	0.0625	0.52	0.2	0.55102		0.333333	0.253333	0.625	0.28	0.4	0.244898		0.358974	0.266667	0.3125	0.2	0.4	0.204082
	0.261905	0.469136	0.230769	0.424242	0.315789	0.432432		0.261905	0.17284	0.769231	0.181818	0.394737	0.27027		0.47619	0.358025	0	0.393939	0.289474	0.297297
	0.323529	0.4875	0	0.555556	0.355556	0.595238		0.294118	0.3125	0.714286	0.333333	0.266667	0.309524		0.382353	0.2	0.285714	0.111111	0.377778	0.0952381
	0.257143	0.434783	0.0909091	0.575758	0.305556	0.432432		0.4	0.25	0.636364	0.272727	0.277778	0.27027		0.342857	0.315217	0.272727	0.151515	0.416667	0.297297
	0.285714	0.348485	0.533333	0.344828	0.212766	0.384615		0.371429	0.30303	0.333333	0.344828	0.340426	0.403846		0.342857	0.348485	0.133333	0.310345	0.446809	0.211538
	0.242424	0.456522	0.444444	0.448276	0.230769	0.52381		0.454545	0.25	0.444444	0.241379	0.333333	0.261905		0.30303	0.293478	0.111111	0.310345	0.435897	0.214286
	0.458333	0.588235	0.636364	0.555556	0.276596	0.36		0.416667	0.211765	0.363636	0.296296	0.276596	0.36		0.125	0.2	0	0.148148	0.446809	0.28
	0.307692	0.535714	0.315789	0.7	0.302326	0.37931		0.333333	0.190476	0.421053	0.0666667	0.348837	0.275862		0.358974	0.27381	0.263158	0.233333	0.348837	0.344828
	0.333333	0.522727	0.333333	0.36	0.225	0.432432		0.333333	0.295455	0.666667	0.24	0.4	0.405405		0.333333	0.181818	0	0.4	0.375	0.162162
	0.214286	0.543478	0.363636	0.346154	0.264706	0.538462		0.285714	0.184783	0.454545	0.230769	0.382353	0.307692		0.5	0.271739	0.181818	0.423077	0.352941	0.153846
	0.166667	0.45	0.5	0.419355	0.307692	0.519231		0.566667	0.3875	0.333333	0.354839	0.307692	0.211538		0.266667	0.1625	0.166667	0.225806	0.384615	0.269231
	0.204545	0.465753	0.4	0.433333	0.315789	0.477273		0.431818	0.342466	0.533333	0.266667	0.394737	0.272727		0.363636	0.191781	0.0666667	0.3	0.289474	0.25
	0.307692	0.488095	0.428571	0.318182	0.371429	0.473684		0.384615	0.27381	0.428571	0.363636	0.285714	0.263158		0.307692	0.238095	0.142857	0.318182	0.342857	0.263158
	0.268293	0.513158	0.0833333	0.538462	0.25641	0.56		0.536585	0.328947	0.666667	0.269231	0.384615	0.24		0.195122	0.157895	0.25	0.192308	0.358974	0.2
	0.333333	0.505747	0.4375	0.636364	0.340909	0.547619		0.393939	0.321839	0.5	0.181818	0.340909	0.166667		0.272727	0.172414	0.0625	0.181818	0.318182	0.285714
	0.208333	0.386364	0.266667	0.46875	0.4	0.58		0.291667	0.329545	0.666667	0.4375	0.285714	0.2		0.5	0.284091	0.0666667	0.09375	0.314286	0.22
	0.5	0.59	0.0833333	0.666667	0.333333	0.433333		0.416667	0.22	0.833333	0.166667	0.3125	0.166667		0.0833333	0.19	0.0833333	0.166667	0.354167	0.4
	0.297297	0.561644	0.0833333	0.617647	0.294118	0.481481		0.27027	0.246575	0.666667	0.264706	0.264706	0.222222		0.432432	0.191781	0.25	0.117647	0.441176	0.296296
	0.351351	0.478723	0.222222	0.65	0.342105	0.630435		0.432432	0.191489	0.444444	0.3	0.394737	0.108696		0.216216	0.329787	0.333333	0.05	0.263158	0.26087
	0.3	0.542857	0.388889	0.621622	0.288889	0.522727		0.466667	0.242857	0.555556	0.243243	0.355556	0.181818		0.233333	0.214286	0.0555556	0.135135	0.355556	0.295455
	0.275	0.494382	0.142857	0.708333	0.2	0.591837		0.35	0.224719	0.857143	0.208333	0.371429	0.142857		0.375	0.280899	0	0.0833333	0.428571	0.265306
	0.25	0.45	0.3	0.647059	0.352941	0.424242		0.444444	0.3	0.6	0.235294	0.313725	0.363636		0.305556	0.25	0.1	0.117647	0.333333	0.212121
	0.261905	0.588889	0.272727	0.352941	0.378378	0.340426		0.452381	0.222222	0.545455	0.294118	0.216216	0.361702		0.285714	0.188889	0.181818	0.352941	0.405405	0.297872
	0.266667	0.483871	0.363636	0.466667	0.348837	0.459459		0.433333	0.301075	0.454545	0.1	0.209302	0.324324		0.3	0.215054	0.181818	0.433333	0.44186	0.216216
	0.3125	0.472527	0.166667	0.545455	0.1875	0.538462		0.40625	0.340659	0.583333	0.227273	0.458333	0.307692		0.28125	0.186813	0.25	0.227273	0.354167	0.153846
	0.333333	0.466667	0.235294	0.540541	0.2	0.547619		0.454545	0.266667	0.470588	0.216216	0.425	0.261905		0.212121	0.266667	0.294118	0.243243	0.375	0.190476
	0.222222	0.546667	0.266667	0.454545	0.35	0.444444		0.444444	0.266667	0.533333	0.333333	0.325	0.222222		0.333333	0.186667	0.2	0.212121	0.325	0.333333
	0.28	0.55	0.375	0.434783	0.333333	0.363636		0.28	0.1875	0.5	0.173913	0.285714	0.30303		0.44	0.2625	0.125	0.391304	0.380952	0.333333
	0.269231	0.458824	0.533333	0.575758	0.419355	0.5		0.423077	0.223529	0.4	0.242424	0.258065	0.314815		0.307692	0.317647	0.0666667	0.181818	0.322581	0.185185
	0.184211	0.435294	0.2	0.6	0.3	0.560976		0.368421	0.258824	0.6	0.166667	0.4	0.146341		0.447368	0.305882	0.2	0.233333	0.3	0.292683
	0.333333	0.47191	0.230769	0.515152	0.268293	0.421053		0.333333	0.314607	0.615385	0.333333	0.317073	0.184211		0.333333	0.213483	0.153846	0.151515	0.414634	0.394737
	0.285714	0.43038	0.384615	0.6875	0.28	0.52381		0.392857	0.341772	0.461538	0.15625	0.38	0.166667		0.321429	0.227848	0.153846	0.15625	0.34	0.309524
	0.185185	0.45977	0.4	0.518519	0.297872	0.609756		0.444444	0.287356	0.6	0.185185	0.255319	0.219512		0.37037	0.252874	0	0.296296	0.446809	0.170732
	0.351351	0.425287	0.363636	0.619048	0.227273	0.613636		0.189189	0.287356	0.636364	0.142857	0.363636	0.181818		0.459459	0.287356	0	0.238095	0.409091	0.204545
	0.305556	0.425287	0.285714	0.625	0.324324	0.543478		0.25	0.298851	0.642857	0.166667	0.189189	0.195652		0.444444	0.275862	0.0714286	0.208333	0.486486	0.26087
	0.341463	0.431818	0.230769	0.52	0.242424	0.340909		0.463415	0.340909	0.307692	0.16	0.424242	0.386364		0.195122	0.227273	0.461538	0.32	0.333333	0.272727
	0.261905	0.479452	0.2	0.619048	0.35	0.490566		0.309524	0.315068	0.533333	0.238095	0.35	0.226415		0.428571	0.205479	0.266667	0.142857	0.3	0.283019
	0.4375	0.560976	0.375	0.470588	0.358974	0.487805		0.375	0.231707	0.5	0.294118	0.230769	0.317073		0.1875	0.207317	0.125	0.235294	0.410256	0.195122
	0.354839	0.527473	0.222222	0.333333	0.307692	0.409091		0.387097	0.263736	0.444444	0.366667	0.333333	0.340909		0.258065	0.208791	0.333333	0.3	0.358974	0.25
	0.390244	0.468085	0.181818	0.529412	0.342857	0.5		0.243902	0.255319	0.727273	0.176471	0.228571	0.152174		0.365854	0.276596	0.0909091	0.294118	0.428571	0.347826
	0.444444	0.558442	0.538462	0.6	0.333333	0.479167		0.333333	0.233766	0.307692	0.2	0.288889	0.208333		0.222222	0.207792	0.153846	0.2	0.377778	0.3125
	0.162791	0.472527	0.545455	0.730769	0.243902	0.40625		0.511628	0.263736	0.363636	0.115385	0.463415	0.1875		0.325581	0.263736	0.0909091	0.153846	0.292683	0.40625
	0.4375	0.461538	0.6	0.59375	0.342105	0.463415		0.40625	0.252747	0.2	0.125	0.342105	0.243902		0.15625	0.285714	0.2	0.28125	0.315789	0.292683
	0.222222	0.477273	0	0.521739	0.304348	0.5		0.355556	0.306818	0.625	0.217391	0.413043	0.176471		0.422222	0.215909	0.375	0.26087	0.282609	0.323529
	0.340426	0.512195	0.5	0.541667	0.315789	0.488372		0.425532	0.256098	0.51	0.208333	0.289474	0.209302		0.234043	0.231707	0.4	0.25	0.394737	0.302326
	0.1875	0.465909	0.333333	0.321429	0.333333	0.472222		0.40625	0.261364	0.466667	0.392857	0.288889	0.25		0.40625	0.272727	0.2	0.285714	0.377778	0.277778
	0.325	0.4625	0.411765	0.433333	0.282051	0.394737		0.275	0.325	0.529412	0.333333	0.333333	0.263158		0.4	0.2125	0.0588235	0.233333	0.384615	0.342105
	0.357143	0.408451	0.388889	0.62963	0.170732	0.577778		0.309524	0.239437	0.388889	0.259259	0.243902	0.244444		0.333333	0.352113	0.222222	0.111111	0.585366	0.177778
	0.243902	0.568421	0.375	0.636364	0.212121	0.577778		0.341463	0.221053	0.5	0.227273	0.484848	0.244444		0.414634	0.210526	0.125	0.136364	0.30303	0.177778
	0.304348	0.447761	0.428571	0.555556	0.301887	0.522727		0.413043	0.358209	0.428571	0.37037	0.433962	0.181818		0.282609	0.19403	0.142857	0.0740741	0.264151	0.295455
	0.296296	0.467391	0.6	0.521739	0.326531	0.375		0.333333	0.293478	0.2	0.217391	0.326531	0.3125		0.37037	0.23913	0.2	0.26087	0.346939	0.3125
	0.454545	0.571429	0.466667	0.5	0.333333	0.577778		0.272727	0.228571	0.333333	0.333333	0.298246	0.177778		0.272727	0.2	0.2	0.166667	0.368421	0.244444
	0.25	0.457447	0.5	0.357143	0.263158	0.52381		0.375	0.297872	0.4	0.25	0.342105	0.261905		0.375	0.244681	0.1	0.392857	0.394737	0.214286
	0.26087	0.445783	0.3	0.541667	0.333333	0.555556		0.456522	0.277108	0.6	0.25	0.311111	0.277778		0.282609	0.277108	0.1	0.208333	0.355556	0.166667
	0.173913	0.42029	0.214286	0.413793	0.243902	0.422222		0.608696	0.304348	0.642857	0.37931	0.292683	0.355556		0.217391	0.275362	0.142857	0.206897	0.463415	0.222222
	0.235294	0.409639	0.3125	0.461538	0.3	0.444444		0.558824	0.313253	0.375	0.230769	0.375	0.288889		0.205882	0.277108	0.3125	0.307692	0.325	0.266667
	0.21875	0.474359	0.307692	0.46875	0.27907	0.586957		0.40625	0.217949	0.461538	0.28125	0.209302	0.23913		0.375	0.307692	0.230769	0.25	0.511628	0.173913
	0.241379	0.363636	0.0625	0.388889	0.272727	0.380952		0.448276	0.386364	0.75	0.277778	0.242424	0.333333		0.310345	0.25	0.1875	0.333333	0.484848	0.285714
	0.133333	0.483146	0.363636	0.484848	0.404762	0.564103		0.466667	0.280899	0.454545	0.242424	0.309524	0.282051		0.4	0.235955	0.181818	0.272727	0.285714	0.153846
	0.204545	0.5	0.3125	0.571429	0.394737	0.439024		0.409091	0.25	0.625	0.0952381	0.263158	0.195122		0.386364	0.25	0.0625	0.333333	0.342105	0.365854
	0.209302	0.5625	0.444444	0.6	0.425532	0.444444		0.44186	0.2125	0.444444	0.2	0.340426	0.266667		0.348837	0.225	0.111111	0.2	0.234043	0.288889
	0.285714	0.506024	0.461538	0.357143	0.35	0.533333		0.428571	0.289157	0.538462	0.214286	0.2	0.288889		0.285714	0.204819	0	0.428571	0.45	0.177778
	0.121212	0.4125	0.333333	0.636364	0.404255	0.48		0.545455	0.375	0.5	0.318182	0.234043	0.26		0.333333	0.2125	0.166667	0.0454545	0.361702	0.26
	0.28125	0.482759	0.769231	0.48	0.27907	0.522727		0.53125	0.333333	0.230769	0.32	0.302326	0.295455		0.1875	0.183908	0	0.2	0.418605	0.181818
	0.153846	0.517647	0.5	0.44	0.44898	0.577778		0.461538	0.258824	0.357143	0.4	0.163265	0.244444		0.384615	0.223529	0.142857	0.16	0.387755	0.177778
	0.28125	0.590909	0.125	0.586207	0.4	0.547619		0.4375	0.181818	0.625	0.241379	0.311111	0.0952381		0.28125	0.227273	0.25	0.172414	0.288889	0.357143
	0.25	0.573333	0.416667	0.565217	0.306122	0.533333		0.3	0.173333	0.583333	0.217391	0.346939	0.333333		0.45	0.253333	0	0.217391	0.346939	0.133333
	0.184211	0.53012	0.5	0.5	0.380952	0.459459		0.473684	0.301205	0.5	0.3125	0.190476	0.324324		0.342105	0.168675	0	0.1875	0.428571	0.216216
	0.272727	0.452381	0.555556	0.517241	0.166667	0.446809		0.454545	0.285714	0.222222	0.310345	0.285714	0.234043		0.272727	0.261905	0.222222	0.172414	0.547619	0.319149
	0.222222	0.514706	0.333333	0.566667	0.411765	0.468085		0.583333	0.25	0.5	0.233333	0.294118	0.276596		0.194444	0.235294	0.166667	0.2	0.294118	0.255319
	0.307692	0.541176	0.307692	0.555556	0.386364	0.4		0.538462	0.270588	0.692308	0.194444	0.318182	0.4		0.153846	0.188235	0	0.25	0.295455	0.2
	0.257143	0.533333	0.583333	0.451613	0.244444	0.543478		0.342857	0.226667	0.166667	0.193548	0.333333	0.26087		0.4	0.24	0.25	0.354839	0.422222	0.195652
	0.25	0.5125	0.3125	0.481481	0.348837	0.263158		0.425	0.2875	0.4375	0.259259	0.27907	0.421053		0.325	0.2	0.25	0.259259	0.372093	0.315789
	0.324324	0.511364	0.4	0.382353	0.216216	0.526316		0.378378	0.261364	0.5	0.323529	0.378378	0.289474		0.297297	0.227273	0.1	0.294118	0.405405	0.184211
	0.324324	0.512195	0.25	0.461538	0.255814	0.386364		0.378378	0.256098	0.666667	0.307692	0.325581	0.159091		0.297297	0.231707	0.0833333	0.230769	0.418605	0.454545
	0.322581	0.421687	0.266667	0.346154	0.351351	0.442308		0.516129	0.204819	0.6	0.346154	0.378378	0.230769		0.16129	0.373494	0.133333	0.307692	0.27027	0.326923
	0.333333	0.408451	0.4	0.592593	0.229167	0.5		0.307692	0.366197	0.533333	0.259259	0.291667	0.25		0.358974	0.225352	0.0666667	0.148148	0.479167	0.25
	0.393939	0.379747	0.4	0.5	0.27907	0.471698		0.30303	0.367089	0.6	0.307692	0.395349	0.301887		0.30303	0.253165	0	0.192308	0.325581	0.226415
	0.35	0.488372	0.25	0.461538	0.333333	0.512195		0.325	0.174419	0.75	0.269231	0.333333	0.268293		0.325	0.337209	0	0.269231	0.333333	0.219512
	0.27907	0.532609	0.142857	0.423077	0.386364	0.53125		0.372093	0.206522	0.857143	0.384615	0.295455	0.21875		0.348837	0.26087	0	0.192308	0.318182	0.25
	0.142857	0.467532	0.307692	0.46875	0.326531	0.533333		0.464286	0.350649	0.538462	0.15625	0.204082	0.244444		0.392857	0.181818	0.153846	0.375	0.469388	0.222222
	0.285714	0.463158	0.3	0.571429	0.342857	0.458333		0.357143	0.242105	0.5	0.178571	0.314286	0.375		0.357143	0.294737	0.2	0.25	0.342857	0.166667
	0.190476	0.444444	0.384615	0.555556	0.378378	0.5		0.452381	0.271605	0.538462	0.185185	0.351351	0.159091		0.357143	0.283951	0.0769231	0.259259	0.27027	0.340909
	0.424242	0.483516	0.4	0.521739	0.341463	0.365854		0.212121	0.263736	0.533333	0.217391	0.268293	0.341463		0.363636	0.252747	0.0666667	0.26087	0.390244	0.292683
	0.27027	0.481928	0.3125	0.56	0.275	0.348837		0.297297	0.313253	0.375	0.2	0.275	0.302326		0.432432	0.204819	0.3125	0.24	0.45	0.348837
	0.257143	0.506329	0.0909091	0.347826	0.351852	0.52381		0.4	0.265823	0.727273	0.391304	0.351852	0.261905		0.342857	0.227848	0.181818	0.26087	0.296296	0.214286
	0.172414	0.527473	0.3	0.482759	0.266667	0.4		0.482759	0.230769	0.6	0.344828	0.244444	0.275		0.344828	0.241758	0.1	0.172414	0.488889	0.325
	0.275862	0.506024	0.375	0.514286	0.391304	0.44186		0.344828	0.301205	0.375	0.228571	0.326087	0.232558		0.37931	0.192771	0.25	0.257143	0.282609	0.325581
	0.325	0.493827	0.5	0.588235	0.235294	0.418605		0.5	0.283951	0.416667	0.294118	0.333333	0.209302		0.175	0.222222	0.0833333	0.117647	0.431373	0.372093
	0.368421	0.474359	0.230769	0.478261	0.291667	0.431818		0.342105	0.25641	0.538462	0.391304	0.416667	0.227273		0.289474	0.269231	0.230769	0.130435	0.291667	0.340909
	0.166667	0.4375	0.3	0.551724	0.35	0.55814		0.309524	0.3125	0.5	0.241379	0.175	0.186047		0.52381	0.25	0.2	0.206897	0.475	0.255814
	0.225	0.480519	0.461538	0.384615	0.487179	0.387755		0.35	0.272727	0.384615	0.269231	0.153846	0.285714		0.425	0.246753	0.153846	0.346154	0.358974	0.326531
	0.16129	0.494253	0.272727	0.5	0.263158	0.510638		0.451613	0.298851	0.636364	0.333333	0.447368	0.170213		0.387097	0.206897	0.0909091	0.166667	0.289474	0.319149
	0.371429	0.518519	0.454545	0.551724	0.214286	0.478261		0.342857	0.222222	0.363636	0.241379	0.357143	0.217391		0.285714	0.259259	0.181818	0.206897	0.428571	0.304348
	0.0851064	0.445783	0.5	0.333333	0.341463	0.55814		0.404255	0.313253	0.25	0.444444	0.292683	0.0930233		0.510638	0.240964	0.25	0.222222	0.365854	0.348837
	0.388889	0.488636	0.333333	0.482759	0.25	0.540541		0.277778	0.204545	0.5	0.103448	0.3125	0.243243		0.333333	0.306818	0.166667	0.413793	0.4375	0.216216
	0.243243	0.505618	0.363636	0.5	0.225	0.651163		0.405405	0.292135	0.636364	0.291667	0.4	0.139535		0.351351	0.202247	0	0.208333	0.375	0.209302
	0.1875	0.418605	0.266667	0.56	0.395349	0.581395		0.28125	0.290698	0.533333	0.28	0.302326	0.209302		0.53125	0.290698	0.2	0.16	0.302326	0.209302
	0.222222	0.464286	0.466667	0.576923	0.325	0.538462		0.481481	0.261905	0.466667	0.269231	0.25	0.211538		0.296296	0.27381	0.0666667	0.153846	0.425	0.25
	0.166667	0.492537	0.533333	0.464286	0.181818	0.425532		0.5	0.298507	0.266667	0.25	0.363636	0.234043		0.333333	0.208955	0.2	0.285714	0.454545	0.340426
	0.216216	0.494505	0.5	0.470588	0.435897	0.545455		0.405405	0.307692	0.25	0.176471	0.230769	0.113636		0.378378	0.197802	0.25	0.352941	0.333333	0.340909
	0.346154	0.61039	0.3	0.454545	0.275	0.488372		0.307692	0.220779	0.4	0.363636	0.25	0.209302		0.346154	0.168831	0.3	0.181818	0.475	0.302326
	0.178571	0.423077	0.25	0.6	0.333333	0.491228		0.392857	0.205128	0.583333	0.133333	0.282051	0.263158		0.428571	0.371795	0.166667	0.266667	0.384615	0.245614
	0.264706	0.546512	0.285714	0.5	0.272727	0.571429		0.294118	0.255814	0.571429	0.184211	0.386364	0.357143		0.441176	0.197674	0.142857	0.315789	0.340909	0.0714286
	0.361111	0.518072	0.375	0.391304	0.361111	0.54		0.472222	0.277108	0.625	0.304348	0.333333	0.26		0.166667	0.204819	0	0.304348	0.305556	0.2
	0.236842	0.447368	0.5	0.5	0.340426	0.55814		0.394737	0.302632	0.4375	0.208333	0.446809	0.372093		0.368421	0.25	0.0625	0.291667	0.212766	0.0697674
	0.325581	0.5125	0.222222	0.434783	0.367347	0.45		0.488372	0.2625	0.555556	0.217391	0.204082	0.3		0.186047	0.225	0.222222	0.347826	0.428571	0.25
	0.354839	0.4375	0.0909091	0.606061	0.473684	0.392157		0.387097	0.225	0.818182	0.151515	0.263158	0.333333		0.258065	0.3375	0.0909091	0.242424	0.263158	0.27451
	0.375	0.585366	0.3	0.586207	0.333333	0.365854		0.35	0.231707	0.6	0.172414	0.380952	0.317073		0.275	0.182927	0.1	0.241379	0.285714	0.317073
	0.222222	0.564103	0.333333	0.464286	0.268293	0.436364		0.407407	0.205128	0.533333	0.142857	0.341463	0.327273		0.37037	0.230769	0.133333	0.392857	0.390244	0.236364
	0.3	0.471264	0.142857	0.266667	0.452381	0.487805		0.466667	0.229885	0.785714	0.4	0.238095	0.243902		0.233333	0.298851	0.0714286	0.333333	0.309524	0.268293
	0.21875	0.483516	0.454545	0.48	0.25	0.536585		0.4375	0.285714	0.545455	0.36	0.318182	0.268293		0.34375	0.230769	0	0.16	0.431818	0.195122
	0.243902	0.597561	0.416667	0.47619	0.32	0.447368		0.487805	0.207317	0.5	0.285714	0.26	0.184211		0.268293	0.195122	0.0833333	0.238095	0.42	0.368421
	0.294118	0.550562	0.545455	0.393939	0.333333	0.473684		0.382353	0.258427	0.363636	0.393939	0.384615	0.236842		0.323529	0.191011	0.0909091	0.212121	0.282051	0.289474
	0.28125	0.577778	0.307692	0.538462	0.473684	0.40625		0.34375	0.244444	0.461538	0.307692	0.184211	0.28125		0.375	0.177778	0.230769	0.153846	0.342105	0.3125
	0.263158	0.486842	0.2	0.37037	0.229167	0.533333		0.578947	0.223684	0.6	0.185185	0.354167	0.222222		0.157895	0.289474	0.2	0.444444	0.416667	0.244444
	0.228571	0.505882	0.294118	0.52381	0.44898	0.405405		0.342857	0.223529	0.588235	0.142857	0.244898	0.297297		0.428571	0.270588	0.117647	0.333333	0.306122	0.297297
	0.321429	0.494624	0.363636	0.45	0.34	0.571429		0.321429	0.225806	0.363636	0.3	0.36	0.285714		0.357143	0.27957	0.272727	0.25	0.3	0.142857
	0.225	0.388235	0.222222	0.478261	0.291667	0.615385		0.35	0.329412	0.444444	0.304348	0.1875	0.25641		0.425	0.282353	0.333333	0.217391	0.520833	0.128205
	0.368421	0.506494	0.285714	0.576923	0.25	0.365854		0.289474	0.233766	0.357143	0.269231	0.208333	0.341463		0.342105	0.25974	0.357143	0.153846	0.541667	0.292683
	0.384615	0.445783	0.235294	0.5	0.257143	0.408163		0.423077	0.277108	0.588235	0.294118	0.285714	0.306122		0.192308	0.277108	0.176471	0.205882	0.457143	0.285714
	0.32	0.413793	0.125	0.4	0.311111	0.543478		0.56	0.275862	0.6875	0.32	0.311111	0.173913		0.12	0.310345	0.1875	0.28	0.377778	0.282609
	0.25	0.45	0.363636	0.423077	0.317073	0.547619		0.295455	0.225	0.545455	0.384615	0.487805	0.261905		0.454545	0.325	0.0909091	0.192308	0.195122	0.190476
	0.297297	0.426471	0.4	0.558824	0.354167	0.531915		0.486486	0.264706	0.5	0.205882	0.333333	0.212766		0.216216	0.308824	0.1	0.235294	0.3125	0.255319
	0.25	0.557143	0.5	0.580645	0.276596	0.565217		0.475	0.228571	0.4	0.129032	0.234043	0.282609		0.275	0.214286	0.1	0.290323	0.489362	0.152174
	0.25	0.459459	0.2	0.448276	0.311111	0.413043		0.475	0.243243	0.5	0.37931	0.288889	0.326087		0.275	0.297297	0.3	0.172414	0.4	0.26087
	0.193548	0.528736	0.333333	0.52	0.291667	0.5		0.548387	0.287356	0.555556	0.12	0.416667	0.204545		0.258065	0.183908	0.111111	0.36	0.291667	0.295455
	0.25	0.453488	0.230769	0.473684	0.285714	0.545455		0.275	0.372093	0.461538	0.263158	0.214286	0.181818		0.475	0.174419	0.307692	0.263158	0.5	0.272727
	0.322581	0.394231	0	0.548387	0.433333	0.613636		0.387097	0.288462	0.51	0.322581	0.133333	0.181818		0.290323	0.317308	0	0.129032	0.433333	0.204545
	0.166667	0.558442	0.466667	0.575758	0.314815	0.414634		0.666667	0.246753	0.333333	0.30303	0.222222	0.317073		0.166667	0.194805	0.2	0.121212	0.462963	0.268293
	0.342105	0.381579	0.461538	0.521739	0.244444	0.489796		0.236842	0.473684	0.384615	0.26087	0.4	0.326531		0.421053	0.144737	0.153846	0.217391	0.355556	0.183673
	0.296296	0.520548	0.5	0.433333	0.309091	0.510638		0.518519	0.246575	0.25	0.4	0.418182	0.255319		0.185185	0.232877	0.25	0.166667	0.272727	0.234043
	0.294118	0.474359	0.333333	0.346154	0.38	0.574468		0.323529	0.166667	0.555556	0.384615	0.26	0.276596		0.382353	0.358974	0.111111	0.269231	0.36	0.148936
	0.162162	0.555556	0.3	0.424242	0.357143	0.585366		0.513514	0.246914	0.7	0.333333	0.261905	0.268293		0.324324	0.197531	0	0.242424	0.380952	0.146341
	0.311111	0.481013	0.166667	0.555556	0.288462	0.571429		0.333333	0.303797	0.833333	0.259259	0.365385	0.257143		0.355556	0.21519	0	0.185185	0.346154	0.171429
	0.242424	0.4375	0.533333	0.464286	0.361702	0.463415		0.363636	0.325	0.4	0.285714	0.297872	0.292683		0.393939	0.2375	0.0666667	0.25	0.340426	0.243902
	0.365854	0.43038	0.461538	0.444444	0.342857	0.55102		0.268293	0.189873	0.307692	0.296296	0.228571	0.22449		0.365854	0.379747	0.230769	0.259259	0.428571	0.22449
	0.205882	0.512195	0.538462	0.448276	0.294118	0.461538		0.441176	0.268293	0.384615	0.310345	0.382353	0.25		0.352941	0.219512	0.0769231	0.241379	0.323529	0.288462
	0.30303	0.435294	0.3	0.6875	0.297297	0.459459		0.333333	0.282353	0.55	0.15625	0.297297	0.27027		0.363636	0.282353	0.15	0.15625	0.405405	0.27027
	0.175	0.511905	1	0.586207	0.326087	0.5		0.525	0.285714	0	0.172414	0.282609	0.236842		0.3	0.202381	0	0.241379	0.391304	0.263158
	0.190476	0.560976	0.142857	0.714286	0.435897	0.521739		0.428571	0.231707	0.571429	0	0.230769	0.26087		0.380952	0.207317	0.285714	0.285714	0.333333	0.217391
	0.333333	0.333333	0.533333	0.53125	0.27907	0.612245		0.393939	0.305556	0.466667	0.3125	0.325581	0.142857		0.272727	0.361111	0	0.15625	0.395349	0.244898
	0.341463	0.492958	0.5	0.514286	0.377778	0.428571		0.365854	0.28169	0.5	0.314286	0.266667	0.404762		0.292683	0.225352	0	0.171429	0.355556	0.166667
	0.310345	0.518072	0.266667	0.515152	0.16	0.382353		0.344828	0.289157	0.4	0.212121	0.36	0.323529		0.344828	0.192771	0.333333	0.272727	0.48	0.294118
	0.309524	0.361111	0.461538	0.6	0.255814	0.5		0.309524	0.388889	0.461538	0.2	0.395349	0.272727		0.380952	0.25	0.0769231	0.2	0.348837	0.227273
	0.15625	0.482353	0.384615	0.694444	0.307692	0.615385		0.375	0.258824	0.461538	0.138889	0.384615	0.0512821		0.46875	0.258824	0.153846	0.166667	0.307692	0.333333
	0.4375	0.44186	0.555556	0.521739	0.361702	0.404255		0.40625	0.27907	0.333333	0.26087	0.340426	0.319149		0.15625	0.27907	0.111111	0.217391	0.297872	0.276596
	0.193548	0.410256	0.2	0.638889	0.234043	0.405405		0.322581	0.282051	0.6	0.25	0.297872	0.378378		0.483871	0.307692	0.2	0.111111	0.468085	0.216216
	0.222222	0.477778	0.444444	0.566667	0.54902	0.456522		0.333333	0.255556	0.444444	0.333333	0.137255	0.347826		0.444444	0.266667	0.111111	0.1	0.313725	0.195652
	0.294118	0.448718	0.375	0.533333	0.418605	0.431373		0.382353	0.346154	0.5	0.333333	0.27907	0.254902		0.323529	0.205128	0.125	0.133333	0.302326	0.313725
	0.513514	0.487179	0.454545	0.703704	0.254237	0.53125		0.216216	0.320513	0.454545	0.111111	0.237288	0.1875		0.27027	0.192308	0.0909091	0.185185	0.508475	0.28125
	0.181818	0.402778	0.428571	0.5	0.288889	0.586957		0.333333	0.291667	0.285714	0.264706	0.311111	0.195652		0.484848	0.305556	0.285714	0.235294	0.4	0.217391
	0.363636	0.461538	0.2	0.55	0.377778	0.5		0.393939	0.296703	0.666667	0.1	0.266667	0.225		0.242424	0.241758	0.133333	0.35	0.355556	0.275
	0.355556	0.493333	0.153846	0.391304	0.309524	0.413043		0.377778	0.2	0.769231	0.26087	0.285714	0.282609		0.266667	0.306667	0.0769231	0.347826	0.404762	0.304348
	0.25	0.473684	0.25	0.404762	0.414634	0.5625		0.444444	0.298246	0.55	0.333333	0.243902	0.166667		0.305556	0.22807	0.2	0.261905	0.341463	0.270833
	0.2	0.531646	0.272727	0.580645	0.395349	0.555556		0.457143	0.240506	0.363636	0.322581	0.27907	0.2		0.342857	0.227848	0.363636	0.0967742	0.325581	0.244444
	0.307692	0.5	0.166667	0.3	0.3125	0.510204		0.461538	0.263158	0.5	0.4	0.291667	0.204082		0.230769	0.236842	0.333333	0.3	0.395833	0.285714
	0.176471	0.466667	0.363636	0.529412	0.325	0.4		0.441176	0.211111	0.363636	0.294118	0.3	0.285714		0.382353	0.322222	0.272727	0.176471	0.375	0.314286
	0.189189	0.428571	0.125	0.5	0.35	0.488372		0.459459	0.202381	0.75	0.1875	0.225	0.372093		0.351351	0.369048	0.125	0.3125	0.425	0.139535
	0.384615	0.458824	0.5	0.423077	0.268293	0.459459		0.307692	0.294118	0.4375	0.346154	0.243902	0.135135		0.307692	0.247059	0.0625	0.230769	0.487805	0.405405
	0.323529	0.493976	0.352941	0.555556	0.47619	0.512195		0.5	0.277108	0.411765	0.259259	0.261905	0.243902		0.176471	0.228916	0.235294	0.185185	0.261905	0.243902
	0.25	0.493506	0.428571	0.441176	0.309524	0.458333		0.305556	0.285714	0.571429	0.382353	0.261905	0.270833		0.444444	0.220779	0	0.176471	0.428571	0.270833
	0.377778	0.571429	0.6	0.521739	0.234043	0.55		0.288889	0.190476	0.2	0.304348	0.340426	0.25		0.333333	0.238095	0.2	0.173913	0.425532	0.2
	0.25	0.569444	0.416667	0.483871	0.244444	0.34375		0.475	0.277778	0.458333	0.225806	0.4	0.375		0.275	0.152778	0.125	0.290323	0.355556	0.28125
	0.225806	0.447917	0.333333	0.466667	0.378378	0.317073		0.387097	0.3125	0.555556	0.3	0.351351	0.365854		0.387097	0.239583	0.111111	0.233333	0.27027	0.317073
	0.297872	0.416667	0.235294	0.473684	0.534884	0.617647		0.361702	0.333333	0.588235	0.105263	0.139535	0.147059		0.340426	0.25	0.176471	0.421053	0.325581	0.235294
	0.375	0.488095	0.5	0.677419	0.272727	0.512195		0.4375	0.297619	0.5	0.225806	0.318182	0.317073		0.1875	0.214286	0	0.0967742	0.409091	0.170732
	0.416667	0.488095	0	0.5	0.3125	0.454545		0.361111	0.214286	0.857143	0.277778	0.25	0.295455		0.222222	0.297619	0.142857	0.222222	0.4375	0.25
	0.371429	0.5	0.375	0.56	0.361702	0.27027		0.285714	0.321429	0.4375	0.32	0.340426	0.351351		0.342857	0.178571	0.1875	0.12	0.297872	0.378378
	0.219512	0.505495	0.388889	0.5	0.485714	0.487179		0.439024	0.296703	0.388889	0.3	0.114286	0.230769		0.341463	0.197802	0.222222	0.2	0.4	0.282051
	0.222222	0.511905	0.222222	0.481481	0.428571	0.386364		0.416667	0.27381	0.666667	0.148148	0.285714	0.272727		0.361111	0.214286	0.111111	0.37037	0.285714	0.340909
	0.189189	0.520833	0.555556	0.428571	0.25641	0.457143		0.459459	0.270833	0.111111	0.142857	0.333333	0.285714		0.351351	0.208333	0.333333	0.428571	0.410256	0.257143
	0.457143	0.546512	0.333333	0.464286	0.432432	0.521739		0.314286	0.290698	0.666667	0.285714	0.27027	0.282609		0.228571	0.162791	0	0.25	0.297297	0.195652
	0.3125	0.391304	0.615385	0.482759	0.259259	0.531915		0.4375	0.347826	0.307692	0.172414	0.37037	0.255319		0.25	0.26087	0.0769231	0.344828	0.37037	0.212766
	0.30303	0.494253	0.222222	0.615385	0.363636	0.411765		0.424242	0.241379	0.444444	0.307692	0.2	0.411765		0.272727	0.264368	0.333333	0.0769231	0.436364	0.176471
	0.25	0.555556	0.222222	0.666667	0.405405	0.540541		0.477273	0.246914	0.611111	0.148148	0.243243	0.216216		0.272727	0.197531	0.166667	0.185185	0.351351	0.243243
	0.162162	0.533333	0.571429	0.566667	0.230769	0.5		0.486486	0.293333	0.214286	0.233333	0.230769	0.305556		0.351351	0.173333	0.214286	0.2	0.538462	0.194444
	0.151515	0.54321	0.4	0.518519	0.367347	0.545455		0.545455	0.197531	0.5	0.148148	0.183673	0.227273		0.30303	0.259259	0.1	0.333333	0.44898	0.227273
	0.257143	0.402062	0	0.45	0.228571	0.55102		0.428571	0.402062	0.5	0.25	0.428571	0.204082		0.314286	0.195876	0.5	0.3	0.342857	0.244898
	0.191489	0.409639	0.125	0.481481	0.28125	0.512821		0.446809	0.325301	0.625	0.185185	0.375	0.230769		0.361702	0.26506	0.25	0.333333	0.34375	0.25641
	0.394737	0.506329	0.666667	0.387097	0.34	0.513514		0.315789	0.303797	0.222222	0.419355	0.22	0.27027		0.289474	0.189873	0.111111	0.193548	0.44	0.216216
	0.230769	0.528571	0.25	0.423077	0.385965	0.55		0.333333	0.171429	0.416667	0.230769	0.333333	0.225		0.435897	0.3	0.333333	0.346154	0.280702	0.225
	0.214286	0.494505	0.2	0.45	0.238095	0.3125		0.428571	0.274725	0.666667	0.15	0.261905	0.458333		0.357143	0.230769	0.133333	0.4	0.5	0.229167
	0.25	0.413043	0.333333	0.444444	0.282609	0.5		0.55	0.293478	0.444444	0.407407	0.369565	0.3		0.2	0.293478	0.222222	0.148148	0.347826	0.2
	0.2	0.538462	0.333333	0.583333	0.382979	0.395833		0.485714	0.24359	0.583333	0.208333	0.361702	0.333333		0.314286	0.217949	0.0833333	0.208333	0.255319	0.270833
	0.363636	0.552941	0.4	0.347826	0.269231	0.388889		0.242424	0.270588	0.333333	0.26087	0.307692	0.333333		0.393939	0.176471	0.266667	0.391304	0.423077	0.277778
	0.4	0.539683	0.4	0.448276	0.409091	0.509434		0.3	0.253968	0.2	0.37931	0.340909	0.226415		0.3	0.206349	0.4	0.172414	0.25	0.264151
	0.27027	0.581395	0.4	0.457143	0.294118	0.47619		0.513514	0.197674	0.4	0.371429	0.441176	0.285714		0.216216	0.22093	0.2	0.171429	0.264706	0.238095
	0.275	0.560606	0.142857	0.40625	0.307692	0.415094		0.4	0.151515	0.642857	0.375	0.384615	0.358491		0.325	0.287879	0.214286	0.21875	0.307692	0.226415
	0.263158	0.506667	0.333333	0.583333	0.439024	0.392157		0.526316	0.293333	0.533333	0.25	0.317073	0.333333		0.210526	0.2	0.133333	0.166667	0.243902	0.27451
	0.357143	0.488372	0.466667	0.454545	0.275	0.5		0.464286	0.22093	0.4	0.363636	0.35	0.285714		0.178571	0.290698	0.133333	0.181818	0.375	0.214286
	0.148148	0.5	0.315789	0.518519	0.333333	0.418605		0.518519	0.2625	0.421053	0.222222	0.416667	0.348837		0.333333	0.2375	0.263158	0.259259	0.25	0.232558
	0.2	0.405063	0.5	0.5	0.175	0.6		0.457143	0.278481	0.357143	0.230769	0.325	0.18		0.342857	0.316456	0.142857	0.269231	0.5	0.22
	0.3125	0.513889	0.375	0.56	0.413043	0.621622		0.354167	0.236111	0.4375	0.24	0.326087	0.216216		0.333333	0.25	0.1875	0.2	0.26087	0.162162
	0.275862	0.506024	0.461538	0.52381	0.196429	0.452381		0.448276	0.253012	0.461538	0.285714	0.482143	0.357143		0.275862	0.240964	0.0769231	0.190476	0.321429	0.190476
	0.291667	0.463918	0.272727	0.541667	0.280702	0.612903		0.166667	0.237113	0.727273	0.333333	0.350877	0.16129		0.541667	0.298969	0	0.125	0.368421	0.225806
	0.275	0.514286	0.0625	0.5	0.391304	0.625		0.4	0.157143	0.6875	0.34375	0.304348	0.175		0.325	0.328571	0.25	0.15625	0.304348	0.2
	0.25	0.538462	0.235294	0.6	0.348837	0.475		0.388889	0.217949	0.529412	0.266667	0.232558	0.325		0.361111	0.24359	0.235294	0.133333	0.418605	0.2
	0.16129	0.571429	0.473684	0.333333	0.306122	0.513514		0.322581	0.238095	0.473684	0.208333	0.183673	0.216216		0.516129	0.190476	0.0526316	0.458333	0.510204	0.27027
	0.192308	0.417582	0.571429	0.275862	0.25	0.302326		0.576923	0.32967	0.285714	0.448276	0.416667	0.325581		0.230769	0.252747	0.142857	0.275862	0.333333	0.372093
	0.375	0.482759	0.444444	0.608696	0.487805	0.5		0.3	0.321839	0.555556	0.217391	0.243902	0.204545		0.325	0.195402	0	0.173913	0.268293	0.295455
	0.2	0.589744	0.333333	0.466667	0.306122	0.55814		0.485714	0.230769	0.555556	0.2	0.408163	0.255814		0.314286	0.179487	0.111111	0.333333	0.285714	0.186047
	0.32	0.568182	0.285714	0.47619	0.342105	0.484848		0.38	0.238636	0.5	0.238095	0.342105	0.333333		0.3	0.193182	0.214286	0.285714	0.315789	0.181818
	0.292683	0.388235	0.4	0.484848	0.342105	0.513514		0.365854	0.341176	0.5	0.333333	0.394737	0.216216		0.341463	0.270588	0.1	0.181818	0.263158	0.27027
	0.341463	0.513889	0.4	0.515152	0.255814	0.555556		0.292683	0.222222	0.5	0.30303	0.348837	0.177778		0.365854	0.263889	0.1	0.181818	0.395349	0.266667
	0.212121	0.529412	0.3	0.545455	0.295455	0.5		0.424242	0.305882	0.6	0.181818	0.272727	0.2		0.363636	0.164706	0.1	0.272727	0.431818	0.3
	0.25	0.564706	0.333333	0.590909	0.422222	0.607843		0.4375	0.247059	0.555556	0.136364	0.333333	0.215686		0.3125	0.188235	0.111111	0.272727	0.244444	0.176471
	0.0540541	0.413333	0.25	0.666667	0.384615	0.490196		0.540541	0.28	0.375	0.238095	0.288462	0.27451		0.405405	0.306667	0.375	0.0952381	0.326923	0.235294
	0.333333	0.4375	0.347826	0.567568	0.210526	0.642857		0.375	0.1875	0.478261	0.297297	0.368421	0.190476		0.291667	0.375	0.173913	0.135135	0.421053	0.166667
	0.171429	0.481481	0.363636	0.703704	0.348837	0.404255		0.4	0.296296	0.272727	0.185185	0.209302	0.382979		0.428571	0.222222	0.363636	0.111111	0.44186	0.212766
	0.216216	0.558442	0.2	0.454545	0.285714	0.411765		0.351351	0.285714	0.733333	0.363636	0.357143	0.352941		0.432432	0.155844	0.0666667	0.181818	0.357143	0.235294
	0.266667	0.419355	0.1	0.36	0.315789	0.4375		0.533333	0.365591	0.7	0.16	0.342105	0.229167		0.2	0.215054	0.2	0.48	0.342105	0.333333
	0.324324	0.440476	0.230769	0.529412	0.35	0.471698		0.459459	0.309524	0.692308	0.411765	0.275	0.264151		0.216216	0.25	0.0769231	0.0588235	0.375	0.264151
	0.305556	0.556818	0.285714	0.454545	0.292683	0.418605		0.277778	0.181818	0.357143	0.272727	0.365854	0.325581		0.416667	0.261364	0.357143	0.272727	0.341463	0.255814
	0.272727	0.423529	0.615385	0.517241	0.341463	0.44186		0.333333	0.352941	0.307692	0.241379	0.195122	0.302326		0.393939	0.223529	0.0769231	0.241379	0.463415	0.255814
	0.317073	0.407407	0.444444	0.433333	0.390244	0.47619		0.341463	0.308642	0.555556	0.366667	0.268293	0.214286		0.341463	0.283951	0	0.2	0.341463	0.309524
	0.230769	0.397436	0.2	0.588235	0.333333	0.469388		0.435897	0.371795	0.7	0.235294	0.333333	0.22449		0.333333	0.230769	0.1	0.176471	0.333333	0.306122
	0.297297	0.59	0.5	0.5	0.268293	0.526316		0.378378	0.21	0.4	0.388889	0.463415	0.368421		0.324324	0.2	0.1	0.111111	0.268293	0.105263
	0.296296	0.489583	0.285714	0.527778	0.304348	0.4375		0.518519	0.291667	0.428571	0.194444	0.326087	0.40625		0.185185	0.21875	0.285714	0.277778	0.369565	0.15625
	0.214286	0.511628	0.454545	0.5	0.44186	0.473684		0.357143	0.197674	0.454545	0.375	0.302326	0.289474		0.428571	0.290698	0.0909091	0.125	0.255814	0.236842
	0.272727	0.5125	0.2	0.366667	0.288462	0.358974		0.424242	0.275	0.7	0.5	0.269231	0.358974		0.30303	0.2125	0.1	0.133333	0.442308	0.282051
	0.0789474	0.39759	0.333333	0.542857	0.315789	0.390244		0.526316	0.313253	0.666667	0.171429	0.342105	0.292683		0.394737	0.289157	0	0.285714	0.342105	0.317073
	0.282051	0.435897	0.5	0.423077	0.342857	0.425926		0.333333	0.358974	0.5	0.384615	0.228571	0.185185		0.384615	0.205128	0	0.192308	0.428571	0.388889
	0.282051	0.465116	0.153846	0.407407	0.318182	0.457143		0.410256	0.325581	0.692308	0.407407	0.295455	0.371429		0.307692	0.209302	0.153846	0.185185	0.386364	0.171429
	0.310345	0.551282	0.75	0.583333	0.307692	0.471698		0.344828	0.217949	0.125	0.333333	0.230769	0.301887		0.344828	0.230769	0.125	0.0833333	0.461538	0.226415
	0.384615	0.431579	0.25	0.62963	0.366667	0.377778		0.333333	0.252632	0.5	0.037037	0.266667	0.355556		0.282051	0.315789	0.25	0.333333	0.366667	0.266667
	0.178571	0.421687	0.307692	0.384615	0.3125	0.565217		0.428571	0.313253	0.538462	0.5	0.291667	0.23913		0.392857	0.26506	0.153846	0.115385	0.395833	0.195652
	0.179487	0.5	0.4	0.458333	0.276596	0.564103		0.282051	0.244444	0.6	0.333333	0.319149	0.205128		0.538462	0.255556	0	0.208333	0.404255	0.230769
	0.333333	0.459184	0.363636	0.478261	0.225	0.622222		0.333333	0.295918	0.454545	0.391304	0.35	0.133333		0.333333	0.244898	0.181818	0.130435	0.425	0.244444
	0.297297	0.5	0.666667	0.407407	0.403846	0.510638		0.324324	0.305556	0.222222	0.296296	0.288462	0.255319		0.378378	0.194444	0.111111	0.296296	0.307692	0.234043
	0.189189	0.529412	0.352941	0.485714	0.425532	0.575		0.459459	0.264706	0.411765	0.228571	0.255319	0.15		0.351351	0.205882	0.235294	0.285714	0.319149	0.275
	0.285714	0.453333	0.421053	0.5	0.288889	0.5		0.485714	0.293333	0.473684	0.3	0.266667	0.275		0.228571	0.253333	0.105263	0.2	0.444444	0.225
	0.258065	0.414634	0.466667	0.52	0.347826	0.511111		0.387097	0.292683	0.4	0.24	0.326087	0.244444		0.354839	0.292683	0.133333	0.24	0.326087	0.244444
	0.176471	0.513514	0.285714	0.607143	0.272727	0.46		0.411765	0.310811	0.571429	0.178571	0.340909	0.28		0.411765	0.175676	0.142857	0.214286	0.386364	0.26
	0.272727	0.445783	0.5	0.7	0.255814	0.446809		0.454545	0.373494	0.25	0.1	0.325581	0.319149		0.272727	0.180723	0.25	0.2	0.418605	0.234043
	0.162162	0.576471	0.214286	0.481481	0.177778	0.388889		0.459459	0.247059	0.714286	0.333333	0.466667	0.333333		0.378378	0.176471	0.0714286	0.185185	0.355556	0.277778
	0.129032	0.54878	0.125	0.241379	0.352941	0.488372		0.516129	0.158537	0.625	0.344828	0.254902	0.325581		0.354839	0.292683	0.25	0.413793	0.392157	0.186047
	0.189189	0.476744	0.285714	0.552632	0.243243	0.615385		0.405405	0.197674	0.714286	0.157895	0.162162	0.25641		0.405405	0.325581	0	0.289474	0.594595	0.128205
	0.361702	0.416667	0.166667	0.65	0.326531	0.454545		0.340426	0.333333	0.583333	0.15	0.326531	0.340909		0.297872	0.25	0.25	0.2	0.346939	0.204545
	0.371429	0.493827	0.416667	0.727273	0.309524	0.442308		0.371429	0.222222	0.416667	0.227273	0.309524	0.269231		0.257143	0.283951	0.166667	0.0454545	0.380952	0.288462
	0.395349	0.454545	0.285714	0.464286	0.166667	0.358491		0.395349	0.298701	0.428571	0.285714	0.388889	0.339623		0.209302	0.246753	0.285714	0.25	0.444444	0.301887
	0.324324	0.469136	0.384615	0.6	0.340426	0.529412		0.405405	0.234568	0.538462	0.266667	0.340426	0.176471		0.27027	0.296296	0.0769231	0.133333	0.319149	0.294118
	0.175	0.542857	0.545455	0.451613	0.196078	0.585366		0.425	0.271429	0.363636	0.387097	0.352941	0.195122		0.4	0.185714	0.0909091	0.16129	0.45098	0.219512
	0.222222	0.494737	0.4	0.26087	0.365854	0.511628		0.296296	0.284211	0.466667	0.347826	0.365854	0.255814		0.481481	0.221053	0.133333	0.391304	0.268293	0.232558
	0.242424	0.573333	0.153846	0.617647	0.265306	0.4		0.393939	0.226667	0.692308	0.147059	0.367347	0.325		0.363636	0.2	0.153846	0.235294	0.367347	0.275
	0.314286	0.425	0.272727	0.575758	0.317073	0.5		0.342857	0.275	0.545455	0.212121	0.487805	0.295455		0.342857	0.3	0.181818	0.212121	0.195122	0.204545
	0.309524	0.43038	0.357143	0.44	0.309524	0.571429		0.428571	0.278481	0.571429	0.36	0.428571	0.190476		0.261905	0.291139	0.0714286	0.2	0.261905	0.238095
	0.304348	0.45679	0.125	0.53125	0.217391	0.419355		0.326087	0.283951	0.625	0.34375	0.391304	0.387097		0.369565	0.259259	0.25	0.125	0.391304	0.193548
	0.261905	0.460674	0.230769	0.35	0.333333	0.394737		0.428571	0.224719	0.461538	0.3	0.333333	0.263158		0.309524	0.314607	0.307692	0.35	0.333333	0.342105
	0.424242	0.526316	0.384615	0.461538	0.451613	0.5		0.212121	0.252632	0.538462	0.192308	0.225806	0.217391		0.363636	0.221053	0.0769231	0.346154	0.322581	0.282609
	0.322581	0.489362	0.5	0.45	0.318182	0.531915		0.258065	0.308511	0.25	0.2	0.272727	0.255319		0.419355	0.202128	0.25	0.35	0.409091	0.212766
	0.261905	0.452632	0.5	0.642857	0.28125	0.410256		0.452381	0.305263	0.375	0.142857	0.3125	0.282051		0.285714	0.242105	0.125	0.214286	0.40625	0.307692
	0.333333	0.453608	0.333333	0.454545	0.416667	0.342105		0.37037	0.28866	0.416667	0.409091	0.3125	0.368421		0.296296	0.257732	0.25	0.136364	0.270833	0.289474
	0.439024	0.6	0.428571	0.5	0.266667	0.625		0.317073	0.2125	0.428571	0.416667	0.422222	0.2		0.243902	0.1875	0.142857	0.0833333	0.311111	0.175
	0.228571	0.493333	0.428571	0.419355	0.333333	0.490196		0.285714	0.24	0.428571	0.354839	0.155556	0.313725		0.485714	0.266667	0.142857	0.225806	0.511111	0.196078
	0.375	0.5	0.363636	0.472222	0.388889	0.512821		0.275	0.292683	0.363636	0.222222	0.277778	0.128205		0.35	0.207317	0.272727	0.305556	0.333333	0.358974
	0.272727	0.513889	0.541667	0.48	0.291667	0.547619		0.242424	0.263889	0.333333	0.32	0.291667	0.214286		0.484848	0.222222	0.125	0.2	0.416667	0.238095
	0.15625	0.510638	0.4	0.48	0.243243	0.487805		0.375	0.255319	0.466667	0.24	0.459459	0.292683		0.46875	0.234043	0.133333	0.28	0.297297	0.219512
	0.194444	0.422222	0.117647	0.565217	0.340909	0.470588		0.5	0.333333	0.647059	0.347826	0.272727	0.235294		0.305556	0.244444	0.235294	0.0869565	0.386364	0.294118
	0.205128	0.493671	0.333333	0.619048	0.363636	0.413043		0.538462	0.278481	0.533333	0.238095	0.318182	0.326087		0.25641	0.227848	0.133333	0.142857	0.318182	0.26087
	0.289474	0.488372	0.6	0.529412	0.297297	0.461538		0.394737	0.313953	0.2	0.294118	0.297297	0.333333		0.315789	0.197674	0.2	0.176471	0.405405	0.205128
	0.269231	0.517647	0.454545	0.424242	0.327273	0.529412		0.461538	0.247059	0.454545	0.272727	0.218182	0.294118		0.269231	0.235294	0.0909091	0.30303	0.454545	0.176471
	0.241379	0.489583	0.538462	0.6	0.366667	0.434783		0.344828	0.25	0.307692	0.266667	0.233333	0.282609		0.413793	0.260417	0.153846	0.133333	0.4	0.282609
	0.176471	0.506173	0.25	0.6	0.326531	0.6		0.323529	0.320988	0.55	0.333333	0.306122	0.1		0.5	0.17284	0.2	0.0666667	0.367347	0.3
	0.102564	0.488095	0.285714	0.5	0.424242	0.463415		0.461538	0.166667	0.571429	0.0769231	0.393939	0.317073		0.435897	0.345238	0.142857	0.423077	0.181818	0.219512
	0.225	0.4125	0.5625	0.521739	0.272727	0.585366		0.4	0.3375	0.375	0.173913	0.318182	0.243902		0.375	0.25	0.0625	0.304348	0.409091	0.170732
	0.4	0.493827	0.333333	0.481481	0.352941	0.45		0.26	0.222222	0.5	0.296296	0.205882	0.275		0.34	0.283951	0.166667	0.222222	0.441176	0.275
	0.266667	0.527473	0.444444	0.535714	0.3	0.472222		0.433333	0.241758	0.444444	0.25	0.3	0.166667		0.3	0.230769	0.111111	0.214286	0.4	0.361111
	0.296296	0.47619	0.142857	0.45	0.382979	0.483871		0.296296	0.238095	0.571429	0.2	0.255319	0.290323		0.407407	0.285714	0.285714	0.35	0.361702	0.225806
	0.317073	0.454545	0.473684	0.592593	0.315789	0.52381		0.292683	0.324675	0.368421	0.259259	0.394737	0.261905		0.390244	0.220779	0.157895	0.148148	0.289474	0.214286
	0.193548	0.512821	0.384615	0.464286	0.520833	0.391304		0.483871	0.25641	0.461538	0.464286	0.208333	0.26087		0.322581	0.230769	0.153846	0.0714286	0.270833	0.347826
	0.257143	0.52	0.25	0.580645	0.302326	0.568182		0.342857	0.226667	0.625	0.16129	0.255814	0.272727		0.4	0.253333	0.125	0.258065	0.44186	0.159091
	0.225	0.486486	0.461538	0.545455	0.25	0.55		0.425	0.27027	0.307692	0.212121	0.295455	0.325		0.35	0.243243	0.230769	0.242424	0.454545	0.125
	0.325581	0.576471	0.333333	0.45	0.275	0.463415		0.325581	0.211765	0.4	0.35	0.275	0.341463		0.348837	0.211765	0.266667	0.2	0.45	0.195122
	0.181818	0.47561	0.230769	0.25	0.288889	0.55814		0.484848	0.268293	0.538462	0.392857	0.311111	0.27907		0.333333	0.256098	0.230769	0.357143	0.4	0.162791
	0.285714	0.453333	0.411765	0.6	0.372093	0.444444		0.285714	0.253333	0.411765	0.25	0.232558	0.314815		0.428571	0.293333	0.176471	0.15	0.395349	0.240741
	0.193548	0.457831	0.363636	0.178571	0.4375	0.534884		0.451613	0.313253	0.363636	0.357143	0.1875	0.255814		0.354839	0.228916	0.272727	0.464286	0.375	0.209302
	0.235294	0.431818	0.3125	0.733333	0.265306	0.444444		0.352941	0.284091	0.4375	0.1	0.326531	0.333333		0.411765	0.284091	0.25	0.166667	0.408163	0.222222
	0.352941	0.550562	0.285714	0.5	0.390244	0.342105		0.323529	0.235955	0.571429	0.142857	0.243902	0.263158		0.323529	0.213483	0.142857	0.357143	0.365854	0.394737
	0.232558	0.52439	0.416667	0.347826	0.268293	0.255814		0.302326	0.256098	0.5	0.217391	0.317073	0.302326		0.465116	0.219512	0.0833333	0.434783	0.414634	0.44186
	0.241379	0.413043	0.363636	0.333333	0.309524	0.604651		0.448276	0.391304	0.545455	0.407407	0.357143	0.162791		0.310345	0.195652	0.0909091	0.259259	0.333333	0.232558
	0.258065	0.575342	0.166667	0.5	0.342857	0.54717		0.225806	0.219178	0.722222	0.176471	0.257143	0.245283		0.516129	0.205479	0.111111	0.323529	0.4	0.207547
	0.230769	0.531646	0.235294	0.62963	0.275	0.454545		0.384615	0.189873	0.588235	0.222222	0.375	0.2		0.384615	0.278481	0.176471	0.148148	0.35	0.345455
	0.317073	0.513158	0.3	0.565217	0.288462	0.357143		0.317073	0.263158	0.4	0.173913	0.230769	0.238095		0.365854	0.223684	0.3	0.26087	0.480769	0.404762
	0.326087	0.535714	0.333333	0.458333	0.369565	0.447368		0.369565	0.27381	0.5	0.291667	0.391304	0.289474		0.304348	0.190476	0.166667	0.25	0.23913	0.263158
	0.25	0.598039	0.4	0.45	0.25641	0.575758		0.25	0.186275	0.6	0.3	0.282051	0.272727		0.5	0.215686	0	0.25	0.461538	0.151515
	0.1875	0.432099	0.266667	0.571429	0.313725	0.486486		0.34375	0.271605	0.666667	0.178571	0.333333	0.378378		0.46875	0.296296	0.0666667	0.25	0.352941	0.135135
	0.214286	0.445946	0.142857	0.62069	0.271186	0.468085		0.464286	0.27027	0.714286	0.275862	0.220339	0.212766		0.321429	0.283784	0.142857	0.103448	0.508475	0.319149
	0.275	0.482759	0.333333	0.441176	0.311111	0.46875		0.4	0.252874	0.333333	0.264706	0.244444	0.21875		0.325	0.264368	0.333333	0.294118	0.444444	0.3125
	0.342857	0.423913	0.214286	0.576923	0.439024	0.472222		0.314286	0.304348	0.642857	0.269231	0.0731707	0.388889		0.342857	0.271739	0.142857	0.153846	0.487805	0.138889
	0.263158	0.445783	0.285714	0.464286	0.325581	0.368421		0.473684	0.325301	0.571429	0.25	0.232558	0.236842		0.263158	0.228916	0.142857	0.285714	0.44186	0.394737
	0.324324	0.465116	0.454545	0.571429	0.418605	0.608696		0.351351	0.325581	0.181818	0.333333	0.27907	0.173913		0.324324	0.209302	0.363636	0.0952381	0.302326	0.217391
	0.357143	0.474359	0.363636	0.482759	0.326087	0.519231		0.357143	0.307692	0.454545	0.241379	0.282609	0.192308		0.285714	0.217949	0.181818	0.275862	0.391304	0.288462
	0.342105	0.48	0.333333	0.518519	0.324324	0.305556		0.289474	0.3	0.5	0.296296	0.351351	0.416667		0.368421	0.22	0.166667	0.185185	0.324324	0.277778
	0.361111	0.453488	0.5	0.380952	0.357143	0.533333		0.305556	0.337209	0.357143	0.380952	0.190476	0.266667		0.333333	0.209302	0.142857	0.238095	0.452381	0.2
	0.190476	0.4	0.294118	0.416667	0.358974	0.595238		0.5	0.2875	0.588235	0.416667	0.25641	0.190476		0.309524	0.3125	0.117647	0.166667	0.384615	0.214286
	0.228571	0.488889	0.466667	0.25	0.285714	0.543478		0.371429	0.3	0.533333	0.3125	0.309524	0.326087		0.4	0.211111	0	0.4375	0.404762	0.130435
	0.258065	0.474227	0.384615	0.4	0.375	0.606061		0.387097	0.237113	0.461538	0.4	0.25	0.212121		0.354839	0.28866	0.153846	0.2	0.375	0.181818
	0.171429	0.464286	0.461538	0.608696	0.307692	0.5		0.342857	0.297619	0.384615	0.217391	0.333333	0.18		0.485714	0.238095	0.153846	0.173913	0.358974	0.32
	0.404762	0.56	0.533333	0.586207	0.326531	0.5		0.357143	0.253333	0.4	0.206897	0.306122	0.117647		0.238095	0.186667	0.0666667	0.206897	0.367347	0.382353
	0.162162	0.534091	0.294118	0.615385	0.228571	0.390244		0.405405	0.306818	0.352941	0.192308	0.285714	0.219512		0.432432	0.159091	0.352941	0.192308	0.485714	0.390244
	0.3125	0.395349	0.333333	0.681818	0.38	0.589744		0.40625	0.302326	0.533333	0.181818	0.3	0.282051		0.28125	0.302326	0.133333	0.136364	0.32	0.128205
	0.238095	0.448718	0.363636	0.6	0.342105	0.58		0.404762	0.320513	0.545455	0.16	0.263158	0.18		0.357143	0.230769	0.0909091	0.24	0.394737	0.24
	0.243243	0.44086	0.263158	0.545455	0.275	0.484848		0.486486	0.322581	0.421053	0.318182	0.25	0.151515		0.27027	0.236559	0.315789	0.136364	0.475	0.363636
	0.166667	0.618421	0.2	0.5	0.225	0.563636		0.388889	0.25	0.6	0.272727	0.2	0.218182		0.444444	0.131579	0.2	0.227273	0.575	0.218182
	0.176471	0.431818	0.555556	0.5	0.395833	0.371429		0.5	0.215909	0.222222	0.233333	0.229167	0.342857		0.323529	0.352273	0.222222	0.266667	0.375	0.285714
	0.282051	0.518519	0.307692	0.428571	0.27027	0.410256		0.384615	0.234568	0.538462	0.314286	0.378378	0.25641		0.333333	0.246914	0.153846	0.257143	0.351351	0.333333
	0.257143	0.413043	0.266667	0.454545	0.32	0.545455		0.457143	0.315217	0.4	0.227273	0.28	0.218182		0.285714	0.271739	0.333333	0.318182	0.4	0.236364
	0.341463	0.5	0.5	0.576923	0.255814	0.45		0.365854	0.225	0.285714	0.346154	0.348837	0.225		0.292683	0.275	0.214286	0.0769231	0.395349	0.325
	0.175	0.486486	0.4	0.555556	0.255319	0.434783		0.4	0.283784	0.4	0.259259	0.255319	0.173913		0.425	0.22973	0.2	0.185185	0.489362	0.391304
	0.097561	0.474359	0.25	0.416667	0.272727	0.533333		0.390244	0.192308	0.583333	0.291667	0.295455	0.155556		0.512195	0.333333	0.166667	0.291667	0.431818	0.311111
	0.181818	0.455696	0.285714	0.608696	0.32	0.377778		0.333333	0.303797	0.428571	0.217391	0.32	0.355556		0.484848	0.240506	0.285714	0.173913	0.36	0.266667
	0.242424	0.535714	0.5	0.6	0.404762	0.488372		0.424242	0.25	0.416667	0.2	0.261905	0.232558		0.333333	0.214286	0.0833333	0.2	0.333333	0.27907
	0.243902	0.571429	0.5	0.586207	0.357143	0.480769		0.439024	0.257143	0.4	0.137931	0.238095	0.326923		0.317073	0.171429	0.1	0.275862	0.404762	0.192308
	0.2	0.60274	0.176471	0.625	0.413043	0.390244		0.257143	0.164384	0.705882	0.21875	0.23913	0.390244		0.542857	0.232877	0.117647	0.15625	0.347826	0.219512
	0.243243	0.549296	0.454545	0.53125	0.380952	0.525		0.351351	0.225352	0.454545	0.28125	0.214286	0.15		0.405405	0.225352	0.0909091	0.1875	0.404762	0.325
	0.230769	0.545455	0.4	0.666667	0.302326	0.434783		0.333333	0.220779	0.466667	0.208333	0.395349	0.195652		0.435897	0.233766	0.133333	0.125	0.302326	0.369565
	0.333333	0.513158	0.307692	0.576923	0.34375	0.436364		0.47619	0.223684	0.461538	0.230769	0.375	0.290909		0.190476	0.263158	0.230769	0.192308	0.28125	0.272727
	0.235294	0.459184	0.4	0.636364	0.255814	0.594595		0.5	0.295918	0.6	0.227273	0.186047	0.162162		0.264706	0.244898	0	0.136364	0.55814	0.243243
	0.30303	0.425	0.333333	0.6	0.357143	0.54386		0.454545	0.3875	0.666667	0.15	0.380952	0.263158		0.242424	0.1875	0	0.25	0.261905	0.192982
	0.416667	0.546512	0.375	0.586207	0.243243	0.4375		0.361111	0.232558	0.5	0.206897	0.405405	0.4375		0.222222	0.22093	0.125	0.206897	0.351351	0.125
	0.378378	0.493827	0.416667	0.590909	0.408163	0.511628		0.405405	0.320988	0.333333	0.272727	0.22449	0.325581		0.216216	0.185185	0.25	0.136364	0.367347	0.162791
	0.255814	0.540541	0.3	0.648649	0.333333	0.512195		0.27907	0.283784	0.6	0.243243	0.282051	0.243902		0.465116	0.175676	0.1	0.108108	0.384615	0.243902
	0.243243	0.493506	0.6	0.454545	0.26087	0.439024		0.27027	0.233766	0.2	0.242424	0.391304	0.195122		0.486486	0.272727	0.2	0.30303	0.347826	0.365854
	0.28125	0.511628	0.470588	0.64	0.305556	0.416667		0.34375	0.197674	0.352941	0.16	0.194444	0.166667		0.375	0.290698	0.176471	0.2	0.5	0.416667
	0.371429	0.544118	0.285714	0.538462	0.37037	0.4		0.285714	0.279412	0.428571	0.153846	0.277778	0.3		0.342857	0.176471	0.285714	0.307692	0.351852	0.3
	0.258065	0.473684	0.636364	0.545455	0.327869	0.55814		0.580645	0.381579	0.272727	0.318182	0.213115	0.232558		0.16129	0.144737	0.0909091	0.136364	0.459016	0.209302
	0.311111	0.476744	0.666667	0.46875	0.333333	0.583333		0.4	0.313953	0.111111	0.21875	0.388889	0.194444		0.288889	0.209302	0.222222	0.3125	0.277778	0.222222
	0.214286	0.430233	0.6	0.538462	0.235294	0.526316		0.535714	0.360465	0.266667	0.153846	0.215686	0.184211		0.25	0.209302	0.133333	0.307692	0.54902	0.289474
