# Supplementary material for: Activity map of a cortico-cerebellar loop underlying motor planning
Source: Nat Neurosci. 2023 Oct 9;26(11):1916–28. doi: 10.1038/s41593-023-01453-x (PMC10620095; doi:10.1038/s41593-023-01453-x)
Supplement: Supplementary file 6 — Source data for Extended Data Fig. 1c,h,i. [file 41593_2023_1453_MOESM6_ESM.xlsx]

## Sheet: Ext. Fig.1c
Injection: Same as in Figure 1e. Norm. projection density in contra cerebellar hemisphere (to injection site)------- Dark green bars Ext. Fig. 1h
	No.of mossy fibers	Ave. area in mm^2	slice#
mouse 1	2880	0.926113	4
mouse 2	10020	1.48357	3
mouse 3	1544	0.317234	5
mouse 4	5168	1.38496	3
mouse 5	1591	0.473291	5
mouse 6	1286	0.397493	5
mouse 7	5803	1.32621	3

## Sheet: Ext. Fig.1h
Injection: Same as in Figure 1e. Norm. projection density in contra cerebellum hemistphere (to injection site)------- Dark green bars Ext. Fig. 1h
	Lob I	Lob II	Lob III	Lob IV, V	Lob VI	Lob VII	Lob VIII	Lob IX	Lob X	SIM	Crus 1	Crus 2	PRM	COPY	PFL	FL
mouse 1	0	2.98446e-08	1.01414e-08	1.22412e-07	8.48814e-08	9.50877e-08	0	0	1.60939e-08	4.7172e-07	1.28121e-07	1.0439e-06	9.30192e-07	7.85992e-08	1.56038e-08	0
mouse 2	0	1.85859e-08	3.6436e-09	3.03863e-08	1.28085e-07	4.91951e-08	1.556e-08	2.68977e-09	7.70963e-09	5.23784e-07	2.92414e-07	8.33776e-07	4.97385e-07	2.76117e-08	3.48445e-08	0
mouse 3	0	1.29894e-07	9.93117e-08	1.41151e-07	1.9791e-08	3.31083e-07	7.06852e-08	6.98226e-08	5.00327e-08	7.03914e-07	2.9577e-07	7.04121e-07	5.29156e-07	1.1946e-07	8.06002e-08	7.77746e-08
mouse 4	0	1.94036e-08	1.41288e-08	2.29457e-08	4.49372e-08	3.88594e-08	3.01686e-09	1.39069e-08	3.88644e-08	6.7449e-07	1.45625e-07	1.00732e-06	6.43182e-07	3.89346e-08	6.08695e-08	4.35676e-08
mouse 5	9.91929e-08	0	4.58942e-09	3.62597e-08	2.68889e-08	3.21302e-07	4.89979e-08	1.12933e-08	4.85547e-08	6.58402e-07	2.22737e-07	4.31018e-07	9.81101e-07	5.26959e-09	1.41229e-07	1.88693e-07
mouse 6	0	0	0	4.23673e-08	0	0	6.06187e-08	4.19153e-08	0	9.61897e-07	1.13634e-07	6.89313e-07	5.61753e-07	1.30388e-08	6.45136e-08	1.16722e-08
mouse 7	0	0	2.51655e-09	3.25853e-08	7.4774e-08	3.11464e-07	2.41806e-08	4.64441e-09	0	4.36805e-07	3.56332e-07	8.66111e-07	6.42456e-07	7.0793e-08	1.17353e-07	0
Injection: Same as in Figure 1e. Norm. projection density in ipsi cerebellum hemistphere (to injection site)------- Light green bars Ext. Fig. 1h
	Lob I	Lob II	Lob III	Lob IV, V	Lob VI	Lob VII	Lob VIII	Lob IX	Lob X	SIM	Crus 1	Crus 2	PRM	COPY	PFL	FL
mouse 1	0	2.48705e-08	5.07068e-09	3.3385e-08	5.9417e-08	1.45801e-07	3.78951e-08	1.24776e-08	1.60939e-08	3.2648e-07	1.16704e-07	3.09249e-07	2.32921e-07	1.45554e-08	9.60237e-09	0
mouse 2	0	1.42968e-08	1.02021e-08	2.33495e-08	1.02468e-07	1.18433e-07	5.44601e-08	3.58636e-09	6.1677e-09	3.9034e-07	2.4465e-07	4.85743e-07	2.61353e-07	4.26726e-08	4.13994e-08	1.34825e-08
mouse 3	1.02212e-07	7.4225e-08	4.25622e-08	7.68028e-08	7.52058e-08	4.13853e-07	4.03915e-08	5.23669e-08	7.00458e-08	2.50075e-07	6.15201e-08	2.27485e-07	1.44822e-07	1.1946e-07	3.80612e-08	9.72183e-09
mouse 4	0	2.49475e-08	1.41288e-08	4.21705e-08	1.00517e-07	4.59247e-08	3.01686e-09	2.78137e-08	3.58748e-08	3.5281e-07	8.76577e-08	4.30438e-07	2.2216e-07	3.89346e-08	2.67558e-08	8.71353e-09
mouse 5	0	1.80081e-08	1.37683e-08	8.25916e-08	5.76191e-08	1.26226e-07	9.79958e-09	1.694e-08	5.82656e-08	3.03359e-07	1.44664e-07	2.65444e-07	2.59465e-07	6.85047e-08	3.91096e-08	1.2265e-07
mouse 6	0	0	0	6.72892e-08	4.7523e-09	1.41966e-08	3.75836e-07	1.39718e-08	0	3.47506e-07	3.97721e-08	4.94224e-07	3.24346e-07	7.17131e-08	1.07523e-08	0
mouse 7	0	2.46862e-09	0	1.3255e-08	9.26777e-08	6.1349e-07	2.95541e-08	0	0	2.82783e-07	2.53084e-07	3.27133e-07	2.2008e-07	1.44476e-09	2.26366e-08	0

## Sheet: Ext. Fig.1i
Injection : AAV1-Cre in ALM + flex-tdT in PN Norm. projection density cross both cerebellum hemispheres-------green bars in Ext. Fig. 1i
	Lob I	Lob II	Lob III	Lob IV, V	Lob VI	Lob VII	Lob VIII	Lob IX	Lob X	SIM	Crus 1	Crus 2	PRM	COPY	PFL	FL
mouse 1	0	7.86895e-09	1.10299e-08	5.32546e-08	3.9445e-08	1.60456e-07	1.39168e-07	1.35708e-08	0	2.29277e-07	4.57045e-07	3.94482e-07	6.66094e-07	8.6349e-08	2.08873e-08	1.23679e-08
mouse 2	0	1.2324e-09	0	9.37445e-09	3.25973e-08	2.08892e-07	1.01938e-07	2.08675e-08	0	1.01804e-07	6.49959e-07	6.17641e-07	3.8029e-07	6.41921e-08	7.28604e-08	1.29134e-09
mouse 3	1.58338e-08	3.23389e-08	6.04391e-08	8.74635e-08	1.45015e-07	1.96911e-07	1.42349e-07	4.55186e-08	8.52569e-09	1.94594e-07	3.23292e-07	4.83082e-07	4.13312e-07	2.53191e-07	8.68809e-08	4.36746e-08
