# Supplementary material for: Activity map of a cortico-cerebellar loop underlying motor planning
Source: Nat Neurosci. 2023 Oct 9;26(11):1916–28. doi: 10.1038/s41593-023-01453-x (PMC10620095; doi:10.1038/s41593-023-01453-x)
Supplement: Supplementary file 7 — Source data for Extended Data Fig. 2c,h,i. [file 41593_2023_1453_MOESM7_ESM.xlsx]

## Sheet: Ext. Data Fig.2c
Proportion of mossy fibers (log scale) across lobules. Average distribution of all cells ------ Dark gray bars Ext. Fig. 2c
	Lob I	Lob II	Lob III	Lob IV, V	Lob VI	Lob VII	Lob VIII	Lob IX	Lob X	SIM	Crus 1	Crus 2	PRM	COPY	PFL	FL
Average	0	0	0	0.010292	0.050643	0	0.052398	0.002807	0.004211	0.128538	0.122105	0.101754	0.200234	0.186199	0.139883	0.000936
Proportion of mossy fibers (log scale) across lobules. Average distribution per cell ------ Colored lines Ext. Fig. 2c
	Lob I	Lob II	Lob III	Lob IV, V	Lob VI	Lob VII	Lob VIII	Lob IX	Lob X	SIM	Crus 1	Crus 2	PRM	COPY	PFL	FL
Cell 1	1e-06	1e-06	1e-06	0.083595	0.191223	1e-06	1e-06	1e-06	1e-06	0.184953	0.399164	1e-06	0.012539	0.073145	0.055381	1e-06
Cell 2	1e-06	1e-06	1e-06	1e-06	1e-06	1e-06	1e-06	1e-06	1e-06	1e-06	1e-06	1e-06	1e-06	0.594944	0.405056	1e-06
Cell 3	1e-06	1e-06	1e-06	1e-06	1e-06	1e-06	1e-06	1e-06	1e-06	0.031289	1e-06	0.812265	0.156446	1e-06	1e-06	1e-06
Cell 4	1e-06	1e-06	1e-06	0.008256	0.134159	1e-06	1e-06	1e-06	1e-06	0.034056	0.570691	0	0.002064	0.183695	0.059856	0.007224
Cell 5	1e-06	1e-06	1e-06	1e-06	1e-06	1e-06	1e-06	1e-06	1e-06	1e-06	1e-06	1e-06	0.144981	0.04461	0.806691	0.003717
Cell 6	1e-06	1e-06	1e-06	1e-06	0.38326	1e-06	1e-06	1e-06	1e-06	0.23348	0.378855	1e-06	1e-06	1e-06	0.004405	1e-06
Cell 7	1e-06	1e-06	1e-06	1e-06	1e-06	1e-06	0.141503	0.007581	0.011371	0.244473	0.004738	0.018636	0.439356	0.086229	0.046115	1e-06
Cell 8	1e-06	1e-06	1e-06	1e-06	0.086162	1e-06	1e-06	1e-06	1e-06	0.096606	0.020888	0.422977	0.373368	1e-06	1e-06	1e-06

## Sheet: Ext. Data Fig.2h
Proportion of mossy fibers (log scale) across lobules. Average distribution per cell ------ Dark gray bars Ext. Fig. 2h, right panel
	Med-Crus1 & Lob VII	Lat-Crus 2	Lob IV,V
mouse 1	2.21428e-11	2.26573e-10	7.78983e-12
mouse 2	2.76173e-11	2.29759e-10	2.68679e-12
mouse 3	4.25556e-11	1.95803e-10	1.08977e-11
mouse 4	5.24403e-11	2.2888e-10	3.25581e-12
mouse 5	4.73732e-11	1.48231e-10	5.94257e-12
mouse 6	3.67066e-11	1.91769e-10	5.48282e-12
mouse 7	8.54779e-11	1.96622e-10	2.29202e-12
Proportion of mossy fibers (log scale) across lobules. Average distribution per cell ------ Individual dots Ext. Fig. 2h, right panel
	Med-Crus1 & Lob VII	Lat-Crus 2	Lob IV,V
Cell 1	0.00807018	0	0.00935673
Cell 2	0	0	0
Cell 3	0	0.0608187	0
Cell 4	0.0191813	0	0.000935673
Cell 5	0	0	0
Cell 6	0.00309942	0	0
Cell 7	0.000877193	0	0
Cell 8	0.000467836	0.00619883	0

## Sheet: Ext. Data. Fig. 2i
Norm. FR						Sig. mod. cell proportion
Conjunction (n = 202)	Input (n = 113)	Output (n = 78)				Conjunction	Input	Output
1.3129	2.95935	1.00683				0.329949	0.617886	0.0273973
0.704586	1.46998	0.947368				0.317708	0.596491	0.0574713
1.12625	1.57641	0.781271				0.397959	0.517241	0.0740741
1.04113	2.17114	0.766861				0.388889	0.563636	0.0352941
1.37879	1.32044	0.916183				0.381443	0.685039	0.0416667
1.06786	1.94063	1.21805				0.35533	0.59322	0.0512821
0.793391	0.959415	1.38095				0.343137	0.663717	0.0526316
2.1808	15.9959	1.14749				0.334975	0.66055	0.0617284
3.73633	2.06029	0.773256				0.305419	0.527778	0.0731707
1.61021	2.82407	0.718319				0.396907	0.661017	0.0987654
1.18887	0.797399	0.914964				0.4	0.633333	0.0410959
1.10261	1.11494	2.84743				0.36715	0.540541	0.0266667
0.999731	1.02716	0.97931				0.379679	0.603053	0.0933333
2.38739	1.05886	1.17342				0.391304	0.672897	0.0886076
1.12316	1.57218	1.15206				0.350254	0.6	0.0657895
1.02212	1.03091	1.19626				0.379808	0.614679	0.157895
0.845868	0.481567	1.74031				0.378947	0.648649	0.0869565
3.5	1.02169	0.944262				0.387978	0.653465	0.0825688
0.931988	1.41033	0.716165				0.323077	0.663866	0.0632911
1.30625	1.4755	1.20652				0.347619	0.705357	0.084507
1.32222	0.568128	1.30435				0.393939	0.649123	0.0740741
2.81097	0.851135	1.17104				0.382775	0.663462	0.1125
1.03333	4.20123	0.940428				0.356436	0.605263	0.0519481
1.0275	1.95074	0.920263				0.378378	0.610619	0.0842105
6.61818	1.2856	1.00649				0.39196	0.508772	0.0625
2.75	0.974295	1.00597				0.313131	0.677966	0.116883
2.58222	1.4085	1.20524				0.315789	0.576271	0.0823529
1.02643	1.12195	0.929583				0.421053	0.569231	0.0684932
2.29344	1.97991	1.03821				0.388298	0.674603	0.0759494
1.13301	2.2	0.943444				0.35	0.584746	0.04
0.889602	1.73884	1.02115				0.348485	0.603604	0.047619
0.542857	2.73292	1.31261				0.373057	0.59322	0.0609756
1.09787	1.29195	1.05083				0.319797	0.623932	0.0886076
0.819346	1.5559	0.728241				0.373874	0.701149	0.0595238
1.92453	2.38727	1.025				0.382199	0.627119	0.0357143
3.74951	1.07386	0.921543				0.358852	0.724771	0.08
2.5891	1.43178	1.38963				0.387255	0.576271	0.028169
1.07342	2.12243	1.08369				0.261307	0.675926	0.0697674
0.873119	1.06977	0.834657				0.27619	0.666667	0.0714286
1.18117	1.21453	0.718319				0.378238	0.571429	0.0864198
1.19714	1.06662	0.97931				0.330049	0.711712	0.0379747
1.66038	1.51413	1.03821				0.365079	0.59375	0.0462963
2.3027	1.69122	1.17342				0.370968	0.603306	0.0465116
1.34082	1.14953	0.916183				0.391753	0.592	0.0810811
1.03941	1.72962	1.00649				0.386792	0.554545	0.084507
0.491228	0.664244	0.944262				0.371287	0.686957	0.0657895
1.10859	1.61034	1.00649				0.443299	0.672269	0.0375
1.94356	2.4	1.30435				0.392344	0.663636	0.027027
1.06513	1.05892	1.31261				0.378788	0.615385	0.0512821
0.931111	3.91736	1.00597				0.404762	0.59	0.0843373
1.93929	1.3398	0.940428				0.37799	0.5	0.0394737
1.19649	1.87097	0.920263				0.339901	0.761468	0.037037
1.16718	1.19596	1.74031				0.290155	0.644068	0.0121951
0.89348	2.36709	0.944262				0.321267	0.68932	0.101449
1.0013	0.943262	0.728241				0.363636	0.62069	0.0506329
1.76787	0.565081	0.916183				0.318841	0.565217	0.084507
0.99501	1.17029	0.947368				0.325359	0.67	0.0357143
1.01702	0.632416	0.943444				0.316514	0.566372	0.0483871
1.57895	0.98669	1.20524				0.333333	0.582609	0.0625
0.883886	1.93689	1.20524				0.347418	0.720721	0.0434783
0.950311	2.89072	0.947368				0.383886	0.614035	0.0588235
1.60457	1.80736	0.947368				0.365639	0.688889	0.105263
2.01298	0.991183	1.38963				0.35468	0.568421	0.0526316
2.05444	1.80736	1.08369				0.341232	0.591398	0.0674157
1.2021	0.974295	2.84743				0.346341	0.657895	0.0675676
1.34559	4.20123	1.08369				0.420765	0.606061	0.0512821
1.46345	1.02716	2.84743				0.369458	0.614679	0.0493827
0.914561	0.943262	1.05083				0.341014	0.565657	0.0519481
0.699153	2.2	0.929583				0.377778	0.631148	0.032967
1.6979	2.82407	0.920263				0.360976	0.62963	0.075
1.00989	1.69122	0.914964				0.368159	0.587719	0.0128205
1.19066	2.17114	0.781271				0.368159	0.675214	0.0666667
1.02339	1.19596	1.05083				0.356383	0.587719	0.0549451
1.51426	1.17029	1.19626				0.413265	0.617886	0.0675676
1.44302	0.565081	0.921543				0.383085	0.579832	0.0410959
0.236715	1.43178	1.20652				0.375635	0.607477	0.157303
0.966184	1.03091	0.834657				0.38172	0.575	0.126437
1.73238	1.06977	1.00649				0.382653	0.625	0.0860215
1.61116	1.41033					0.340909	0.561905	0.0441176
0.988092	2.12243					0.326531	0.55	0.038961
1.18963	1.19596					0.368687	0.619469	0.0365854
0.982288	2.4					0.339901	0.618557	0.0322581
0.876231	0.851135					0.361905	0.628866	0.0697674
1.02999	1.12195					0.338798	0.666667	0.0555556
1.433	1.72962					0.35468	0.633028	0.0864198
1.52659	2.82407					0.373874	0.628571	0.0454545
1.38199	2.12243					0.389744	0.651376	0.0561798
1.11988	4.20123					0.336788	0.568966	0.0714286
1.18605	1.29195					0.390476	0.533981	0.075
0.987105	1.73884					0.387097	0.592308	0.0519481
1.46689	1.05886					0.363636	0.581395	0.0779221
1.62301	2.17114					0.372973	0.573333	0.0517241
1.50198	1.32044					0.310345	0.65812	0.0958904
1.64557	1.95074					0.325792	0.584906	0.030303
1.1748	1.05892					0.35468	0.603774	0.047619
1.38544	1.72962					0.426396	0.66087	0.0493827
1.22576	2.89072					0.320755	0.638889	0.0410959
1.22785	1.69122					0.331633	0.610169	0.0759494
1.33048	0.565081					0.326923	0.588235	0.060241
1.42079	0.664244					0.307692	0.598291	0.117021
1.89446	2.12243					0.282609	0.723881	0.0133333
1.55466	2.73292					0.315789	0.618557	0.0804598
1.13613	1.12195					0.351064	0.614173	0.0897436
1.19551	0.797399					0.353488	0.681818	0.0441176
1.50993	0.568128					0.398964	0.621622	0.0449438
0.94097	1.97991					0.393939	0.622642	0.0674157
0.738565	1.41033					0.344828	0.694915	0.0277778
1.14072	0.943262					0.353261	0.679389	0.0641026
1.2688	1.03091					0.34466	0.534653	0.0813953
1.21067	0.991183					0.321608	0.537815	0.0933333
0.97438	0.851135					0.334884	0.612613	0.0895522
1.14427	2.12243					0.368687	0.610619	0.0487805
1.24161	2.2					0.406863	0.554545	0.0506329
1.40967						0.366337	0.7	0.0985915
1.04984						0.427807	0.541667	0.0930233
1.03656						0.331551	0.504202	0.045977
1.19381						0.401042	0.675214	0.047619
1.00155						0.380488	0.6	0.0512821
1.51389						0.314286	0.618182	0.0547945
1.05267						0.362745	0.714286	0.015873
1.5126						0.338889	0.633094	0.0405405
2.37436						0.370732	0.628319	0.0266667
1.13067						0.361111	0.62037	0.0869565
0.812461						0.357895	0.6	0.060241
0.867846						0.35533	0.612903	0.0277778
1.25949						0.348039	0.566372	0.0263158
1.09722						0.404762	0.605263	0.0289855
0.456853						0.328205	0.615385	0.0987654
0.845123						0.355	0.619469	0.0875
1.04751						0.40625	0.66087	0.0348837
1.6979						0.340611	0.663158	0.144928
1.62301						0.361991	0.596154	0.0588235
1.62301						0.365169	0.610687	0.047619
1.12625						0.413636	0.701031	0.105263
2.38739						0.407407	0.649573	0.0574713
1.18117						0.338462	0.619469	0.129412
1.50993						0.356021	0.620968	0.0641026
0.845868						0.317536	0.623932	0.0769231
1.64557						0.336538	0.640777	0.097561
2.5891						0.316327	0.646018	0.0714286
1.00155						0.341346	0.637168	0.0833333
1.2688						0.372881	0.6	0.0740741
1.09722						0.333333	0.581967	0.0684932
0.873119						0.314433	0.63964	0.0340909
1.94356						0.415888	0.722222	0.084507
1.66038						0.350467	0.650485	0.0657895
1.37879						0.377451	0.625	0.0144928
1.25949						0.35122	0.669903	0.0823529
1.89446						0.370968	0.614754	0.0470588
1.18963						0.446701	0.617188	0.0147059
0.699153						0.385	0.681034	0.0519481
0.236715						0.308057	0.666667	0.12987
0.738565						0.331683	0.72	0.043956
3.73633						0.350467	0.637931	0.047619
0.97438						0.312169	0.669565	0.11236
0.889602						0.393782	0.638655	0.0617284
1.2688						0.364078	0.663551	0.0875
1.02212						0.379808	0.536364	0.08
1.89446						0.285024	0.675926	0.0769231
0.94097						0.36715	0.589286	0.0135135
1.46345						0.365741	0.627451	0.0533333
1.02643						0.366834	0.692308	0.0649351
1.18117						0.376238	0.684211	0.0625
1.6979						0.405797	0.673077	0.0853659
1.34082						0.34434	0.645455	0.0704225
1.50198						0.371981	0.508929	0.0540541
1.18887						0.320856	0.644628	0.0352941
0.889602						0.360656	0.626866	0.0526316
0.845123						0.362445	0.693878	0.0606061
1.76787						0.395349	0.62069	0.0549451
1.06786						0.368421	0.675676	0.0547945
0.999731						0.385787	0.6	0.0813953
0.966184						0.38	0.663866	0.0810811
6.61818						0.385366	0.548673	0.08
2.3027						0.358209	0.54955	0.0864198
1.00989						0.382353	0.711538	0.0705882
0.542857						0.363636	0.590164	0.0714286
3.74951						0.264706	0.675	0.0144928
2.81097						0.359606	0.558333	0.0857143
1.51426						0.446154	0.643478	0.0963855
1.22576						0.38756	0.598039	0.0487805
1.52659						0.386598	0.649123	0.141176
1.13067						0.352381	0.685185	0.0666667
1.42079						0.303922	0.59633	0.1
0.845123						0.311558	0.495575	0.037037
1.1748						0.31401	0.580952	0.0617284
1.21067						0.303318	0.59434	0.0921053
1.76787						0.347222	0.657407	0.057971
1.03333						0.342105	0.654135	0.114286
1.07342						0.365854	0.669421	0.0895522
2.29344						0.375	0.625	0.0821918
0.987105						0.363636	0.527778	0.0344828
0.491228						0.39801	0.62931	0.0789474
6.61818						0.344828	0.585366	0.0149254
1.40967						0.374359	0.628319	0.0235294
2.3027						0.321101	0.663265	0.12987
0.988092						0.37037	0.596154	0.0821918
0.542857						0.385787	0.655462	0.0519481
1.5126						0.31016	0.669421	0.105882
0.793391						0.386364	0.711538	0.0724638
2.3027						0.379147	0.575758	0.0722892
1.14427						0.30303	0.642202	0.0813953
						0.380734	0.63	0.0533333
						0.341709	0.660714	0.0365854
						0.429245	0.6	0.0657895
						0.319635	0.607477	0.0597015
						0.2891	0.568421	0.114943
						0.374359	0.615385	0.0740741
						0.339806	0.627273	0.0649351
						0.371041	0.640777	0.101449
						0.37156	0.681416	0.0806452
						0.324742	0.627119	0.037037
						0.424731	0.582609	0.0434783
						0.360825	0.613636	0.0597015
						0.309524	0.428571	0.0384615
						0.331754	0.59	0.097561
						0.376884	0.5625	0.0243902
						0.431373	0.663366	0.0681818
						0.337963	0.571429	0.0506329
						0.38756	0.605769	0.075
						0.39267	0.591667	0.121951
						0.327189	0.673913	0.0595238
						0.31068	0.651786	0.0933333
						0.34359	0.658537	0.0133333
						0.381166	0.609091	0.0833333
						0.351759	0.623853	0.0588235
						0.368159	0.696721	0.0571429
						0.352332	0.591667	0.0625
						0.374359	0.63964	0.0574713
						0.338462	0.543689	0.0842105
						0.317949	0.696721	0.0131579
						0.373057	0.571429	0.0681818
						0.405	0.59434	0.045977
						0.300518	0.650794	0.0945946
						0.402985	0.617391	0.0649351
						0.365385	0.57377	0.015873
						0.374359	0.606838	0.037037
						0.334951	0.672414	0.0704225
						0.41	0.565574	0.028169
						0.383784	0.587302	0.0731707
						0.325	0.565217	0.0769231
						0.366667	0.646018	0.0714286
						0.281407	0.636364	0.0595238
						0.336449	0.642857	0.0149254
						0.349558	0.480392	0.0153846
						0.417476	0.59596	0.102273
						0.36715	0.708333	0.0757576
						0.316832	0.636364	0.0857143
						0.417476	0.663551	0.1125
						0.397059	0.72807	0.08
						0.357895	0.552	0.0641026
						0.34	0.563636	0.060241
						0.351598	0.560748	0.0149254
						0.394737	0.595238	0.025974
						0.373206	0.645455	0.027027
						0.358289	0.535088	0.0652174
						0.373832	0.612903	0.0581395
						0.408163	0.55	0.0519481
						0.361905	0.678261	0.0588235
						0.285714	0.596639	0.084507
						0.423729	0.575758	0.0714286
						0.303665	0.621849	0.0722892
						0.341014	0.653846	0.0555556
						0.362245	0.53211	0.0909091
						0.378788	0.653543	0.0441176
						0.357798	0.615385	0.056338
						0.389744	0.546218	0.126582
						0.357143	0.560748	0.0394737
						0.335165	0.563492	0.0235294
						0.380208	0.608696	0.0581395
						0.333333	0.652174	0.1
						0.395238	0.722222	0.0533333
						0.361809	0.663717	0.0740741
						0.393443	0.666667	0.0645161
						0.392857	0.652893	0.0526316
						0.373057	0.626016	0.0519481
						0.323077	0.575	0.128205
						0.327014	0.651786	0.0714286
						0.36	0.666667	0.0795455
						0.388601	0.642857	0.0810811
						0.333333	0.560345	0.0379747
						0.339535	0.666667	0.0428571
						0.4	0.634615	0.0674157
						0.326425	0.65812	0.0481928
						0.364103	0.560748	0.0989011
						0.34359	0.560345	0.0365854
						0.364532	0.653465	0.0449438
						0.406863	0.625	0.103896
						0.409326	0.615385	0.0481928
						0.354497	0.691057	0.0740741
						0.38756	0.636364	0.0470588
						0.403141	0.642276	0.0886076
						0.338164	0.651786	0.0405405
						0.373134	0.621849	0.0821918
						0.393035	0.605769	0.0568182
						0.371134	0.584	0.027027
						0.345178	0.641667	0.0657895
						0.338462	0.60177	0.0705882
						0.437811	0.689655	0.0789474
						0.325243	0.598361	0.107692
						0.36413	0.610619	0.0833333
						0.327273	0.652542	0.0909091
						0.405941	0.574257	0.0333333
						0.37561	0.619048	0.0722892
						0.295	0.622807	0.0506329
						0.373057	0.557522	0.0804598
						0.369668	0.666667	0.116883
						0.285714	0.507937	0.0235294
						0.346341	0.546296	0.0125
						0.380952	0.57377	0.0365854
						0.357895	0.65873	0.038961
						0.356436	0.530973	0.0897436
						0.373206	0.572727	0.0405405
						0.397129	0.5	0.0657895
						0.389163	0.590909	0.075
						0.348485	0.661157	0.027027
						0.336735	0.635593	0.0632911
						0.363184	0.535088	0.0897436
						0.397196	0.685714	0.0675676
						0.341232	0.633663	0.0246914
						0.336493	0.555556	0.0963855
						0.358209	0.666667	0.0246914
						0.349282	0.541667	0
						0.339367	0.586207	0.0588235
						0.357513	0.652893	0.0632911
						0.317949	0.672131	0.0394737
						0.359788	0.611111	0.0769231
						0.407216	0.689394	0.0895522
						0.366337	0.577236	0.117647
						0.432039	0.495575	0.027027
						0.310638	0.615385	0.0746269
						0.324742	0.61157	0.0769231
						0.363636	0.614679	0.0465116
						0.285714	0.644628	0.0394737
						0.365	0.704348	0.0641026
						0.408654	0.566038	0.0126582
						0.37619	0.62037	0.04
						0.363636	0.622449	0.116279
						0.351485	0.635593	0.0547945
						0.303922	0.530973	0.0526316
						0.346154	0.566038	0.0379747
						0.42233	0.603448	0.084507
						0.315789	0.624	0.0769231
						0.348837	0.556522	0.047619
						0.411215	0.581818	0.0869565
						0.359788	0.598425	0.0779221
						0.36715	0.62069	0.0428571
						0.317708	0.655172	0.0705882
						0.336634	0.608696	0.0789474
						0.367876	0.66087	0.0705882
						0.334862	0.690909	0.0923077
						0.377358	0.575	0.0819672
						0.413793	0.710526	0.0394737
						0.323232	0.585586	0.0833333
						0.315508	0.627119	0.102273
						0.376884	0.669811	0.102273
						0.313514	0.539062	0.025
						0.35468	0.675439	0.0789474
						0.373737	0.62069	0.0886076
						0.365482	0.697248	0.091954
						0.382075	0.691489	0.0574713
						0.374384	0.603604	0.0886076
						0.312195	0.642857	0.0657895
						0.405128	0.53913	0.0361446
						0.320652	0.634146	0.0581395
						0.415459	0.605042	0.0895522
						0.388889	0.547826	0.05
						0.3379	0.583333	0.0512821
						0.348039	0.631579	0.08
						0.344498	0.61157	0.0793651
						0.348837	0.59375	0.097561
						0.373786	0.645455	0.0649351
						0.341837	0.583333	0.0898876
						0.358696	0.616	0.0595238
						0.368421	0.633663	0.0481928
						0.325688	0.578431	0.0958904
						0.355	0.672566	0.0875
						0.386935	0.535088	0.025
						0.403141	0.594828	0.0348837
						0.410628	0.685714	0.0493827
						0.35	0.538462	0.0434783
						0.301075	0.628099	0.0116279
						0.410256	0.624	0.109589
						0.371134	0.598291	0.0487805
						0.38756	0.636364	0.0810811
						0.35122	0.676768	0.11236
						0.321608	0.603604	0.0481928
						0.312821	0.666667	0.0574713
						0.355	0.634783	0.025641
						0.367925	0.585586	0.0571429
						0.383495	0.715596	0.0641026
						0.35023	0.490385	0.0833333
						0.351351	0.674699	0.0909091
						0.442857	0.54918	0.0655738
						0.385	0.594828	0.0909091
						0.368984	0.598425	0.0886076
						0.357143	0.581197	0.0375
						0.341346	0.61	0.105882
						0.28866	0.581967	0.0779221
						0.336788	0.654867	0.0689655
						0.297561	0.62963	0.125
						0.34466	0.614679	0.025641
						0.323232	0.647619	0.133333
						0.27897	0.57732	0.0952381
						0.34715	0.672	0.0666667
						0.341463	0.615385	0.056338
						0.348259	0.70339	0
						0.359447	0.595745	0.121951
						0.329949	0.63964	0.0823529
						0.398964	0.675214	0.060241
						0.4	0.672269	0.0449438
						0.325	0.648	0.0735294
						0.381643	0.596639	0.0895522
						0.375587	0.642202	0.0985915
						0.352941	0.662921	0.060241
						0.404145	0.655462	0.0740741
						0.358852	0.572917	0.0681818
						0.375	0.53913	0.0930233
						0.384615	0.638655	0.0543478
						0.315789	0.588785	0.0519481
						0.336683	0.607843	0.076087
						0.407583	0.619469	0.0289855
						0.35468	0.66055	0.0864198
						0.350785	0.621622	0.0769231
						0.378378	0.656716	0.0540541
						0.363208	0.633028	0.0555556
						0.394872	0.699115	0.0705882
						0.355769	0.642202	0.0526316
						0.358289	0.578947	0.0410959
						0.380208	0.570248	0.0875
						0.396135	0.616822	0.0379747
						0.35	0.721154	0.0449438
						0.342391	0.612403	0.0375
						0.319797	0.633028	0.0344828
						0.376289	0.606838	0.0853659
						0.336788	0.568	0.0666667
						0.425837	0.636364	0.0405405
						0.40796	0.708738	0.0561798
						0.279621	0.580357	0.0428571
						0.342995	0.666667	0.0128205
						0.354067	0.54955	0.0547945
						0.409326	0.595041	0.0632911
						0.311321	0.556604	0.0533333
						0.333333	0.66129	0.0405405
						0.409326	0.5625	0.0555556
						0.409524	0.622642	0.0649351
						0.401015	0.609375	0.117647
						0.346154	0.530612	0.0574713
						0.350962	0.657143	0.05
						0.346734	0.615385	0.0909091
						0.370192	0.619048	0.1125
						0.380282	0.642276	0.105263
						0.377451	0.685185	0.0740741
						0.415459	0.677083	0.0666667
						0.377451	0.683761	0.0416667
						0.38342	0.604839	0.0657895
						0.379147	0.59596	0.0361446
						0.358696	0.614173	0.0853659
						0.321951	0.645833	0.0217391
						0.361702	0.611111	0.0759494
						0.356436	0.512195	0.102941
						0.352941	0.535088	0.04
						0.368159	0.605263	0.102564
						0.358974	0.625	0.112903
						0.356808	0.631068	0.038961
						0.374359	0.601562	0.0285714
						0.358974	0.640351	0.0714286
						0.366834	0.634146	0.084507
						0.376812	0.642857	0.0405405
						0.372973	0.57971	0.0571429
						0.315789	0.688073	0.0666667
						0.404145	0.524272	0.0618557
						0.402985	0.591304	0.0519481
						0.356098	0.657658	0.0519481
						0.333333	0.626263	0.037037
						0.447115	0.598039	0.0963855
						0.37799	0.699115	0.0422535
						0.3379	0.545455	0.08
						0.3125	0.647059	0.0487805
						0.339901	0.627451	0.0681818
						0.412621	0.669492	0.057971
						0.328638	0.594059	0.0759494
						0.413462	0.576271	0.0149254
						0.368421	0.71028	0.0519481
						0.356784	0.63964	0.0843373
						0.341584	0.672566	0.0384615
						0.337963	0.605769	0.0684932
						0.407035	0.579439	0.0229885
						0.381818	0.603774	0.134328
						0.314721	0.601562	0.0441176
						0.386935	0.577586	0.0641026
						0.37931	0.669903	0.045977
						0.407216	0.627119	0.0493827
						0.38835	0.622642	0.0493827
						0.321951	0.522936	0.0253165
						0.355	0.674797	0.0571429
						0.408654	0.673684	0.0444444
						0.386935	0.637931	0.0384615
						0.353535	0.700855	0.0769231
						0.34359	0.711864	0.05
						0.358209	0.642857	0.05
						0.351648	0.637795	0.0595238
						0.390863	0.558559	0.0705882
						0.381443	0.633028	0.0888889
						0.352381	0.690909	0.0410959
						0.340102	0.64486	0.0898876
						0.373206	0.728155	0.0864198
						0.415	0.627119	0.04
						0.403061	0.669421	0.0526316
						0.373272	0.628866	0.0506329
						0.333333	0.613445	0.0597015
						0.314136	0.616	0.0779221
						0.393365	0.612245	0.0357143
						0.408867	0.546296	0.0609756
						0.373737	0.615385	0.0769231
						0.285714	0.554455	0.0786517
						0.351485	0.684685	0.05
						0.376884	0.616667	0.0675676
						0.338235	0.649123	0.04
						0.357488	0.636364	0.0657895
						0.333333	0.546296	0.0512821
						0.355	0.577236	0.0285714
						0.305699	0.663866	0.0617284
						0.356098	0.690909	0.0641026
						0.344498	0.641026	0.0746269
						0.352041	0.596491	0.0481928
						0.314136	0.653846	0.111111
						0.361502	0.630435	0.0909091
						0.376682	0.669811	0.0625
						0.25641	0.630252	0.0253165
						0.341346	0.639175	0.0681818
						0.328358	0.71	0.0326087
						0.345946	0.630252	0.0449438
						0.391304	0.604839	0.0235294
						0.353846	0.543307	0.056338
						0.363636	0.640351	0.0987654
						0.363208	0.652174	0.0561798
						0.340102	0.682692	0.0326087
						0.312821	0.623932	0.0864198
						0.407583	0.656566	0.0843373
						0.365854	0.57265	0.140845
						0.37931	0.577982	0.0246914
						0.349515	0.634615	0.0963855
						0.36	0.690265	0.075
						0.385	0.574074	0.0705882
						0.341346	0.627273	0.0666667
						0.345361	0.5	0.0481928
						0.327189	0.625	0.0125
						0.38342	0.565891	0.0140845
						0.310526	0.636364	0.0430108
						0.320388	0.688073	0.025641
						0.318627	0.590909	0.0379747
						0.372093	0.635417	0.0609756
						0.36	0.64	0.0294118
						0.296482	0.619835	0.0410959
						0.37	0.571429	0.0493827
						0.333333	0.617886	0.0666667
						0.339623	0.648148	0.0547945
						0.384615	0.632075	0.0652174
						0.396985	0.675214	0.038961
						0.402913	0.579832	0.0735294
						0.383562	0.634409	0.0987654
						0.351648	0.672269	0.0978261
						0.330049	0.520325	0.0447761
						0.4	0.695652	0.0681818
						0.312796	0.603774	0.0789474
						0.361502	0.642202	0.0422535
						0.350711	0.59633	0.0547945
						0.397906	0.613636	0
						0.362319	0.672566	0.0684932
						0.358852	0.589286	0.0416667
						0.312821	0.54386	0.0595238
						0.388626	0.614583	0.0348837
						0.392265	0.594203	0.027027
						0.420455	0.642276	0.0425532
						0.438144	0.700935	0.108696
						0.372727	0.601852	0.0769231
						0.393035	0.626087	0.0779221
						0.331551	0.648	0.0740741
						0.311321	0.607477	0.0405405
						0.358586	0.663462	0.0549451
						0.372642	0.590476	0.0657895
						0.364532	0.635593	0.0972222
						0.312796	0.536364	0.0972222
						0.367347	0.533333	0.012987
						0.398936	0.58871	0
						0.333333	0.666667	0.0833333
						0.366197	0.628571	0.0266667
						0.407035	0.626984	0.0735294
						0.334951	0.613208	0.0864198
						0.399038	0.65812	0.0441176
						0.416667	0.532787	0.0759494
						0.393782	0.625	0.0625
						0.396396	0.594059	0.0714286
						0.35545	0.571429	0.0714286
						0.347368	0.525424	0.0235294
						0.393782	0.644628	0.0886076
						0.365	0.613208	0.0574713
						0.38835	0.559633	0.0641026
						0.329843	0.564103	0.0705882
						0.380488	0.556522	0.0684932
						0.372549	0.688679	0.108434
						0.349754	0.578947	0.0921053
						0.345178	0.613445	0.0649351
						0.4	0.585366	0.125
						0.40107	0.584	0.0987654
						0.395349	0.625	0.0675676
						0.415301	0.653543	0.0843373
						0.42029	0.533333	0.0617284
						0.362245	0.641667	0.0649351
						0.345178	0.655172	0.0125
						0.355	0.557522	0.0375
						0.37619	0.590476	0.0384615
						0.365079	0.518519	0.0625
						0.346341	0.650943	0.0487805
						0.333333	0.650943	0.0631579
						0.389908	0.621359	0.0694444
						0.373206	0.574074	0.0657895
						0.36612	0.638462	0.075
						0.361502	0.635514	0.0136986
						0.385417	0.646552	0.0470588
						0.404255	0.663934	0.0843373
						0.375635	0.674603	0.142857
						0.365	0.630631	0.0487805
						0.33	0.54902	0.043956
						0.331683	0.663934	0.101449
						0.391753	0.59375	0.056338
						0.441624	0.65812	0.0506329
						0.353774	0.59434	0.0666667
						0.354167	0.633663	0.05
						0.341346	0.609091	0.04
						0.395939	0.633333	0.0526316
						0.295337	0.512821	0.0963855
						0.350254	0.529915	0.0253165
						0.318681	0.586957	0.0547945
						0.345745	0.584746	0.0574713
						0.329843	0.650794	0.0526316
						0.360825	0.686441	0.037037
						0.412621	0.59434	0.037037
						0.361905	0.657407	0.08
						0.358974	0.610169	0.1125
						0.457895	0.650407	0.05
						0.344828	0.605505	0.0246914
						0.450777	0.623853	0.0659341
						0.306122	0.579832	0.0641026
						0.409524	0.644068	0.0307692
						0.348416	0.60396	0.084507
						0.377451	0.649573	0.0694444
						0.352381	0.622449	0.0823529
						0.410377	0.721154	0.0519481
						0.36	0.647619	0.047619
						0.261538	0.576271	0.0875
						0.403141	0.606838	0.0352941
						0.341584	0.613445	0.0972222
						0.358974	0.6	0.0481928
						0.369159	0.642857	0.0493827
						0.324607	0.641026	0.0588235
						0.317708	0.616071	0.0337079
						0.381443	0.638655	0.05
						0.308824	0.635514	0.134146
						0.390698	0.58	0.0897436
						0.39	0.693694	0.0609756
						0.388889	0.607143	0.0481928
						0.30102	0.611111	0.0704225
						0.31746	0.575221	0.0549451
						0.353234	0.521008	0.0958904
						0.34375	0.605042	0.109756
						0.397959	0.695652	0.097561
						0.316327	0.612069	0.0740741
						0.353234	0.578512	0.056338
						0.428571	0.601626	0.0740741
						0.399083	0.617647	0.0547945
						0.347826	0.666667	0.0493827
						0.343915	0.640351	0.0888889
						0.343434	0.638655	0.0526316
						0.358586	0.584	0.0714286
						0.334862	0.598214	0.0634921
						0.345622	0.635417	0.0375
						0.368159	0.61157	0.126761
						0.370732	0.642202	0.0759494
						0.309645	0.601695	0.0512821
						0.358209	0.575221	0.0126582
						0.336538	0.62069	0.0869565
						0.331658	0.59322	0.118421
						0.329412	0.613636	0.0549451
						0.345178	0.596774	0.0555556
						0.380952	0.70229	0.0684932
						0.397196	0.714286	0.027027
						0.339901	0.564103	0.0547945
						0.371134	0.572581	0.0933333
						0.319588	0.655462	0.0875
						0.365385	0.596639	0.0606061
						0.378505	0.590476	0.0405405
						0.348485	0.598131	0.0454545
						0.374384	0.631579	0.0263158
						0.38914	0.708333	0.0657895
						0.326531	0.607143	0.0705882
						0.318408	0.615385	0.08
						0.299517	0.681818	0.0394737
						0.365482	0.577586	0.0375
						0.382353	0.642276	0.030303
						0.323529	0.651786	0.116883
						0.330144	0.704762	0.0506329
						0.373206	0.59434	0.0384615
						0.342466	0.623762	0.0684932
						0.345794	0.683168	0.179487
						0.338542	0.598361	0.0506329
						0.353933	0.674797	0.0326087
						0.346734	0.53211	0.0823529
						0.397129	0.638095	0.0379747
						0.371287	0.616667	0.0422535
						0.410377	0.626168	0.0405405
						0.339713	0.533981	0.0864198
						0.393204	0.575221	0.108108
						0.331658	0.675	0.027027
						0.328571	0.591304	0.0882353
						0.286408	0.692982	0.0821918
						0.363636	0.59633	0.0581395
						0.358852	0.646552	0.0588235
						0.361905	0.559633	0.0405405
						0.326829	0.605263	0.0540541
						0.368687	0.621849	0.0921053
						0.355769	0.626087	0.0571429
						0.326733	0.606838	0.0675676
						0.37931	0.517241	0.0405405
						0.38009	0.584158	0.028169
						0.316062	0.633333	0.1125
						0.341584	0.672897	0.0595238
						0.373134	0.636364	0.0704225
						0.298969	0.772358	0.0921053
						0.283505	0.611111	0.0958904
						0.359223	0.6	0.152778
						0.383495	0.561404	0.0410959
						0.427861	0.567568	0.0493827
						0.350711	0.625	0.0428571
						0.442922	0.647619	0.101449
						0.408602	0.674074	0.0694444
						0.354167	0.640351	0.0344828
						0.375635	0.588235	0.103896
						0.368664	0.533981	0.0821918
						0.365482	0.601626	0.0821918
						0.372549	0.672727	0.0759494
						0.408163	0.669421	0.0263158
						0.336735	0.623932	0.05
						0.360976	0.536585	0.0461538
						0.372549	0.642202	0.05
						0.415842	0.692982	0.025974
						0.378109	0.571429	0.0958904
						0.38806	0.630252	0.0273973
						0.356436	0.577586	0.12
						0.35533	0.652542	0.025641
						0.353488	0.649123	0.078125
						0.371134	0.692308	0.0121951
						0.356098	0.557692	0.0357143
						0.343284	0.627273	0.109756
						0.34359	0.638889	0.0555556
						0.415459	0.590909	0.0921053
						0.349515	0.579439	0.075
						0.352332	0.635593	0.0731707
						0.361386	0.640351	0.0779221
						0.365	0.654867	0.075
						0.293814	0.666667	0.0958904
						0.306931	0.676471	0.0224719
						0.355	0.610619	0.0875
						0.361702	0.6875	0.0649351
						0.392523	0.590909	0.057971
						0.403941	0.634783	0.0666667
						0.323232	0.598425	0.0735294
						0.356808	0.666667	0.0533333
						0.362319	0.663636	0.0657895
						0.347826	0.6	0.0985915
						0.352941	0.672414	0.0410959
						0.383085	0.636364	0.0537634
						0.367876	0.606299	0.0273973
						0.377049	0.64	0.0352941
						0.403141	0.669492	0.0714286
						0.316327	0.622807	0.0481928
						0.296482	0.595041	0.0547945
						0.373786	0.533333	0.0609756
						0.336449	0.657407	0.084507
						0.282178	0.617647	0.0674157
						0.372973	0.637168	0.0736842
						0.393035	0.686957	0.0649351
						0.351111	0.686275	0.0151515
						0.350711	0.557522	0.101449
						0.369458	0.587156	0.0740741
						0.396825	0.571429	0.0588235
						0.399038	0.625	0.0740741
						0.336634	0.571429	0.0632911
						0.360577	0.581197	0.0735294
						0.406699	0.633663	0.0963855
						0.357513	0.674797	0.0519481
						0.331797	0.676471	0.121622
						0.378505	0.673267	0.0641026
						0.333333	0.617647	0.0595238
						0.331707	0.554545	0.0384615
						0.331754	0.682243	0.0666667
						0.384615	0.592	0.0410959
						0.401869	0.755556	0.0786517
						0.328125	0.607143	0.0898876
						0.386598	0.646552	0.0120482
						0.362745	0.59292	0.0394737
						0.351759	0.570175	0.075
						0.347826	0.745098	0.047619
						0.380488	0.586207	0.111111
						0.326087	0.686957	0.0531915
						0.297561	0.651376	0.101266
						0.409524	0.646018	0.0857143
						0.368984	0.58871	0.109756
						0.376289	0.695652	0.0952381
						0.386792	0.652632	0.0697674
						0.394366	0.621359	0.0519481
						0.380711	0.6	0.0987654
						0.308057	0.592593	0.0405405
						0.341584	0.64486	0.047619
						0.398964	0.654206	0.0322581
						0.375	0.579832	0.097561
						0.380435	0.652174	0.0957447
						0.375	0.65	0.0547945
						0.306931	0.635514	0.047619
						0.379679	0.626016	0.0722892
						0.392157	0.576577	0.0769231
						0.363229	0.6	0
						0.328431	0.677165	0.0806452
						0.311927	0.534653	0.0945946
						0.4	0.592593	0.0571429
						0.404878	0.630631	0.103896
						0.40796	0.666667	0.047619
						0.322034	0.628788	0.0833333
						0.313725	0.649123	0.106667
						0.376963	0.65625	0.0810811
						0.34	0.582609	0.0641026
						0.38	0.647059	0.0945946
						0.331754	0.657658	0.126761
						0.373057	0.669355	0.0394737
						0.389423	0.621622	0.0405405
						0.320197	0.571429	0.028169
						0.369231	0.661017	0.05
						0.393939	0.687023	0.03125
						0.371859	0.651376	0.105882
						0.35468	0.7	0.0625
						0.336735	0.637168	0.0595238
						0.425	0.546296	0.0588235
						0.352657	0.5	0.115385
						0.356021	0.65625	0.0135135
						0.373134	0.672566	0.0126582
						0.404444	0.701149	0.0864198
						0.424731	0.636364	0.0813953
						0.44335	0.649573	0.0821918
						0.341463	0.549451	0.0515464
						0.395238	0.666667	0.0533333
						0.441489	0.616	0.0625
						0.326316	0.598214	0.0879121
						0.410377	0.651376	0.0833333
						0.298507	0.621622	0.037037
						0.304348	0.63964	0.12
						0.390244	0.75	0.0595238
						0.386935	0.555556	0.0519481
						0.381188	0.491525	0.0410959
						0.359606	0.650485	0.0344828
						0.4	0.598291	0.037037
						0.393035	0.586538	0.0795455
						0.34	0.622807	0.0506329
						0.352941	0.563636	0.0506329
						0.356383	0.598425	0.0512821
						0.407035	0.632812	0.106061
						0.338542	0.640351	0.0229885
						0.289855	0.656566	0.103448
						0.363184	0.626087	0.0649351
						0.39604	0.666667	0.0405405
						0.383886	0.637168	0.0724638
						0.348837	0.727273	0.101266
						0.285714	0.557252	0.0625
						0.444444	0.666667	0.0533333
						0.351759	0.633333	0.0675676
						0.338164	0.642202	0.0519481
						0.365482	0.631148	0.121622
						0.387387	0.685714	0.0454545
						0.316327	0.575	0.0779221
						0.357843	0.637931	0.0547945
						0.357843	0.529412	0.0344828
						0.319797	0.683761	0.0886076
						0.340426	0.688525	0.0361446
						0.342105	0.616071	0.0549451
						0.37788	0.556701	0.0379747
						0.30303	0.612613	0.0595238
						0.371429	0.669565	0.0588235
						0.336735	0.606838	0.075
						0.374359	0.627119	0.025
						0.333333	0.648649	0.0952381
						0.409756	0.674603	0.0483871
						0.330097	0.63964	0.0394737
						0.384259	0.62931	0.0819672
						0.380952	0.635514	0.0789474
						0.321782	0.67619	0.0581395
						0.331683	0.554455	0.0444444
						0.370892	0.613861	0.0759494
						0.446009	0.66055	0.056338
						0.393035	0.693694	0.0617284
						0.36715	0.704762	0.0740741
						0.387755	0.622642	0.0769231
						0.314721	0.62069	0.0875
						0.399015	0.59292	0.038961
						0.387978	0.637097	0.0813953
						0.392857	0.589744	0.075
						0.354067	0.707547	0.0641026
						0.334884	0.594595	0.104478
						0.421801	0.638889	0.027027
						0.327103	0.548673	0.121212
						0.441176	0.585586	0.0641026
						0.331551	0.642276	0.060241
						0.349057	0.604167	0.0235294
						0.349282	0.650943	0.0769231
						0.356164	0.56701	0.0779221
						0.375635	0.557522	0.0361446
						0.449275	0.571429	0.0568182
						0.404255	0.666667	0.0731707
						0.368159	0.596491	0.0641026
						0.334802	0.614583	0.157143
						0.382199	0.601562	0.0675676
						0.385	0.610169	0.0533333
						0.392344	0.637168	0.0704225
						0.395833	0.697248	0.0869565
						0.329949	0.53271	0.0337079
						0.369159	0.654867	0.0606061
						0.473934	0.663551	0.106667
						0.418719	0.622642	0.047619
						0.337017	0.631579	0.0506329
						0.344828	0.636364	0.0625
						0.405128	0.616667	0.0897436
						0.324873	0.711538	0.0326087
						0.348958	0.626087	0.127907
						0.323383	0.666667	0.0617284
						0.364078	0.59292	0.0405405
						0.306533	0.630631	0.108434
						0.346535	0.578431	0.0337079
						0.395238	0.572727	0.0684932
						0.374408	0.578947	0.045977
						0.371585	0.598425	0.060241
						0.391304	0.62931	0.0860215
						0.345	0.553571	0.123457
						0.350962	0.644231	0.0987654
						0.341121	0.62766	0.0470588
						0.454955	0.607843	0.0869565
						0.37963	0.648649	0.0606061
						0.34	0.666667	0.0487805
						0.282178	0.630631	0.0875
						0.348039	0.567797	0.056338
						0.418269	0.618182	0.0133333
						0.315789	0.632075	0.025641
						0.323232	0.576	0.0285714
						0.401015	0.632479	0.0759494
						0.391753	0.705882	0.05
						0.407216	0.610619	0.0116279
						0.377551	0.528	0.138889
						0.296296	0.611111	0.0384615
						0.311224	0.645455	0.114943
						0.398936	0.645161	0.0493827
						0.393782	0.644068	0.0487805
						0.355	0.633929	0.0493827
						0.421525	0.58	0.0857143
						0.40404	0.722689	0.105263
						0.375661	0.639098	0.084507
						0.270936	0.564815	0.0853659
						0.330233	0.657407	0.114286
						0.333333	0.622222	0.030303
						0.327778	0.542056	0.0188679
						0.363636	0.607843	0.140845
						0.370732	0.625	0.0921053
						0.426136	0.650407	0.0744681
						0.408602	0.647541	0.0588235
						0.336957	0.581967	0.0229885
						0.397959	0.596639	0.0384615
						0.347826	0.577982	0.038961
						0.381215	0.674419	0.0481928
						0.390374	0.596639	0.045977
						0.359606	0.601695	0.0972222
						0.366667	0.638095	0.0641026
						0.363184	0.640351	0.0384615
						0.370892	0.580357	0.0588235
						0.428571	0.643478	0.04
						0.360406	0.651786	0.119048
						0.354067	0.666667	0.144737
						0.345178	0.572816	0.0537634
						0.360577	0.614679	0.105263
						0.338798	0.567797	0.0434783
						0.358209	0.591667	0.0555556
						0.364078	0.657658	0.0394737
						0.431472	0.526316	0.0853659
						0.361809	0.578947	0.075
						0.321429	0.653846	0.0447761
						0.397129	0.590476	0.101266
						0.359223	0.634783	0.0833333
						0.359223	0.706422	0.025641
						0.289216	0.612403	0.116667
						0.369792	0.538462	0.0714286
						0.39207	0.584906	0.0166667
						0.394366	0.707547	0.0540541
						0.383886	0.640777	0.0506329
						0.361386	0.644628	0.128571
