# Supplementary material for: Activity map of a cortico-cerebellar loop underlying motor planning
Source: Nat Neurosci. 2023 Oct 9;26(11):1916–28. doi: 10.1038/s41593-023-01453-x (PMC10620095; doi:10.1038/s41593-023-01453-x)
Supplement: Supplementary file 8 — Source data for Extended Data Fig. 3d,g,j. [file 41593_2023_1453_MOESM8_ESM.xlsx]

## Sheet: Ext. Fig.3d
Injection : AAVretro-Cre in VM + flex-G-TVA and EnvA-ΔG-Rabies in FN. Number of starter cells in FN.
mouse ID	no. PCs	no. starter cells
mouse 1	124	4
mouse 2	313	8
mouse 3	372	11
mouse 4	2017	34
mouse 5	1488	23

## Sheet: Ext. Fig.3g
Injection : AAVretro-Cre in VM + flex-G-TVA and EnvA-ΔG-Rabies in DN. Number of starter cells in DN.
mouse ID	no. PCs	no. starter cells
15920-09	1027	25
16141-02	395	6
16141-03	122	5
19290-01	710	16

## Sheet: Ext. Fig.3j
Injectin : AAVretro-Cre in VM + flex-G-TVA and EnvA-ΔG-Rabies in DN Norm. PC density--------magenta bars
	Lob I	Lob II	Lob III	Lob IV, V	Lob VI	Lob VII	Lob VIII	Lob IX	Lob X	SIM	Crus 1	Crus 2	PRM	COPY	PFL	FL
mouse 1	0	0	0	4.36898e-12	0	0	0	3.67401e-11	0	3.13304e-12	1.2913e-10	1.50644e-11	1.5492e-11	8.1635e-13	1.67962e-10	3.65397e-11
mouse 2	0	0	1.10913e-11	2.27187e-11	0	0	0	5.45853e-11	2.34685e-11	2.35326e-11	1.27636e-10	0	0	4.03277e-11	1.19896e-10	4.18014e-11
mouse 3	0	0	0	0	0	0	0	1.39912e-10	5.06561e-11	5.86089e-12	1.01815e-10	4.11285e-11	3.87713e-11	4.12324e-11	9.3505e-11	1.23037e-11
mouse 4	0	0	1.02842e-12	1.80561e-11	0	0	0	3.16332e-11	0	3.27302e-11	1.64143e-10	6.89047e-11	3.57331e-11	1.65317e-11	3.11604e-11	0
