# Supplementary material for: Activity map of a cortico-cerebellar loop underlying motor planning
Source: Nat Neurosci. 2023 Oct 9;26(11):1916–28. doi: 10.1038/s41593-023-01453-x (PMC10620095; doi:10.1038/s41593-023-01453-x)
Supplement: Supplementary file 9 — Source data for Extended Data Fig. 4b. [file 41593_2023_1453_MOESM9_ESM.xlsx]

## Sheet: Ext. Data Fig. 4b
Selective cell fraction
Sam. lick right pref.	Sam. lick left pref.	Del. lick right pref.	Del. lick left pref.	Resp. lick right pref.	Resp. lick left pref.
0.516129	0.483871	0.621951	0.621951	0.448198	0.448198
0.510638	0.489362	0.516556	0.516556	0.473418	0.473418
0.529412	0.470588	0.605042	0.605042	0.462366	0.462366
0.466667	0.533333	0.524476	0.524476	0.463104	0.463104
0.473684	0.526316	0.578571	0.578571	0.432836	0.432836
0.444444	0.555556	0.547945	0.547945	0.431325	0.431325
0.44898	0.55102	0.474074	0.474074	0.456919	0.456919
0.428571	0.571429	0.563636	0.563636	0.438287	0.438287
0.441176	0.558824	0.52027	0.52027	0.421308	0.421308
0.44186	0.55814	0.583333	0.583333	0.434568	0.434568
0.575758	0.424242	0.604167	0.604167	0.428922	0.428922
0.465116	0.534884	0.580153	0.580153	0.44186	0.44186
0.536585	0.463415	0.554745	0.554745	0.445013	0.445013
0.421053	0.578947	0.623077	0.623077	0.432836	0.432836
0.521739	0.478261	0.626016	0.626016	0.452196	0.452196
0.595745	0.404255	0.543307	0.543307	0.454545	0.454545
0.510638	0.489362	0.516556	0.516556	0.473418	0.473418
0.424242	0.575758	0.594595	0.594595	0.43287	0.43287
0.577778	0.422222	0.511278	0.511278	0.452196	0.452196
0.627907	0.372093	0.630631	0.630631	0.435484	0.435484
0.382353	0.617647	0.598592	0.598592	0.428246	0.428246
0.560976	0.439024	0.514706	0.514706	0.437653	0.437653
0.404762	0.595238	0.579439	0.579439	0.410127	0.410127
0.576923	0.423077	0.572327	0.572327	0.419725	0.419725
0.4375	0.5625	0.477987	0.477987	0.420188	0.420188
0.372093	0.627907	0.484615	0.484615	0.431762	0.431762
0.595238	0.404762	0.564885	0.564885	0.44473	0.44473
0.571429	0.428571	0.615385	0.615385	0.435829	0.435829
0.447368	0.552632	0.576389	0.576389	0.441247	0.441247
0.447368	0.552632	0.581395	0.581395	0.42619	0.42619
0.404762	0.595238	0.551724	0.551724	0.419512	0.419512
0.540541	0.459459	0.5375	0.5375	0.446341	0.446341
0.4	0.6	0.521127	0.521127	0.416667	0.416667
0.456522	0.543478	0.503937	0.503937	0.441687	0.441687
0.489362	0.510638	0.534483	0.534483	0.441397	0.441397
0.5	0.5	0.616667	0.616667	0.441558	0.441558
0.465116	0.534884	0.492308	0.492308	0.436548	0.436548
0.5	0.5	0.503937	0.503937	0.422705	0.422705
0.466667	0.533333	0.546218	0.546218	0.43832	0.43832
0.471698	0.528302	0.536082	0.536082	0.436508	0.436508
0.485714	0.514286	0.546053	0.546053	0.436275	0.436275
0.411765	0.588235	0.519737	0.519737	0.429907	0.429907
0.44898	0.55102	0.517986	0.517986	0.462103	0.462103
0.571429	0.428571	0.661654	0.661654	0.43038	0.43038
0.541667	0.458333	0.544	0.544	0.457071	0.457071
0.475	0.525	0.571429	0.571429	0.419948	0.419948
0.485714	0.514286	0.570312	0.570312	0.411616	0.411616
0.466667	0.533333	0.564103	0.564103	0.427896	0.427896
0.575	0.425	0.579832	0.579832	0.424731	0.424731
0.5	0.5	0.605634	0.605634	0.432558	0.432558
0.439024	0.560976	0.570312	0.570312	0.431169	0.431169
0.538462	0.461538	0.503759	0.503759	0.427518	0.427518
0.367347	0.632653	0.458333	0.458333	0.435443	0.435443
0.527778	0.472222	0.598485	0.598485	0.42711	0.42711
0.46875	0.53125	0.639706	0.639706	0.420253	0.420253
0.5	0.5	0.557252	0.557252	0.439698	0.439698
0.536585	0.463415	0.557377	0.557377	0.428934	0.428934
0.48	0.52	0.521739	0.521739	0.448087	0.448087
0.486486	0.513514	0.573333	0.573333	0.446341	0.446341
0.575	0.425	0.532847	0.532847	0.442786	0.442786
0.518519	0.481481	0.54717	0.54717	0.453083	0.453083
0.48	0.52	0.571429	0.571429	0.454082	0.454082
0.454545	0.545455	0.575163	0.575163	0.43287	0.43287
0.5	0.5	0.589147	0.589147	0.45	0.45
0.473684	0.526316	0.496403	0.496403	0.427873	0.427873
0.522727	0.477273	0.5	0.5	0.436224	0.436224
0.608696	0.391304	0.606061	0.606061	0.465649	0.465649
0.5	0.5	0.598726	0.598726	0.447307	0.447307
0.511111	0.488889	0.485507	0.485507	0.44697	0.44697
0.5	0.5	0.557252	0.557252	0.439698	0.439698
0.456522	0.543478	0.507042	0.507042	0.4575	0.4575
0.529412	0.470588	0.545455	0.545455	0.425743	0.425743
0.5625	0.4375	0.545455	0.545455	0.448819	0.448819
0.545455	0.454545	0.48062	0.48062	0.436224	0.436224
0.551724	0.448276	0.490196	0.490196	0.460705	0.460705
0.522727	0.477273	0.5	0.5	0.436224	0.436224
0.444444	0.555556	0.569343	0.569343	0.4225	0.4225
0.444444	0.555556	0.569343	0.569343	0.4225	0.4225
0.52381	0.47619	0.475177	0.475177	0.44186	0.44186
0.488889	0.511111	0.546053	0.546053	0.46778	0.46778
0.5625	0.4375	0.545455	0.545455	0.448819	0.448819
0.545455	0.454545	0.601351	0.601351	0.437352	0.437352
0.465116	0.534884	0.536913	0.536913	0.458034	0.458034
0.47619	0.52381	0.574468	0.574468	0.455696	0.455696
0.536585	0.463415	0.557377	0.557377	0.428934	0.428934
0.489362	0.510638	0.560748	0.560748	0.432642	0.432642
0.434783	0.565217	0.525547	0.525547	0.4575	0.4575
0.540541	0.459459	0.48	0.48	0.432836	0.432836
0.625	0.375	0.607477	0.607477	0.445378	0.445378
0.595238	0.404762	0.564885	0.564885	0.44473	0.44473
0.458333	0.541667	0.535714	0.535714	0.467662	0.467662
0.464286	0.535714	0.473684	0.473684	0.461126	0.461126
0.55814	0.44186	0.564286	0.564286	0.455471	0.455471
0.465116	0.534884	0.537313	0.537313	0.442857	0.442857
0.462963	0.537037	0.496296	0.496296	0.472081	0.472081
0.475	0.525	0.525547	0.525547	0.437956	0.437956
0.595745	0.404255	0.544643	0.544643	0.437666	0.437666
0.45098	0.54902	0.522936	0.522936	0.442359	0.442359
0.536585	0.463415	0.534351	0.534351	0.437653	0.437653
0.4	0.6	0.5	0.5	0.433333	0.433333
0.522727	0.477273	0.5	0.5	0.436224	0.436224
0.377778	0.622222	0.585366	0.585366	0.439904	0.439904
0.456522	0.543478	0.526316	0.526316	0.449351	0.449351
0.595745	0.404255	0.543307	0.543307	0.454545	0.454545
0.396226	0.603774	0.504132	0.504132	0.45614	0.45614
0.485714	0.514286	0.546053	0.546053	0.436275	0.436275
0.441176	0.558824	0.5	0.5	0.415313	0.415313
0.419355	0.580645	0.588652	0.588652	0.414458	0.414458
0.541667	0.458333	0.568966	0.568966	0.448819	0.448819
0.536585	0.463415	0.584071	0.584071	0.419525	0.419525
0.657895	0.342105	0.596899	0.596899	0.435323	0.435323
0.526316	0.473684	0.661157	0.661157	0.428571	0.428571
0.48	0.52	0.52	0.52	0.430894	0.430894
0.5	0.5	0.463768	0.463768	0.431169	0.431169
0.592593	0.407407	0.553719	0.553719	0.476454	0.476454
0.538462	0.461538	0.506757	0.506757	0.443069	0.443069
0.563636	0.436364	0.532258	0.532258	0.477807	0.477807
0.35	0.65	0.635593	0.635593	0.423077	0.423077
0.5	0.5	0.557252	0.557252	0.439698	0.439698
0.510638	0.489362	0.535433	0.535433	0.449086	0.449086
0.4	0.6	0.456522	0.456522	0.426396	0.426396
0.478261	0.521739	0.484848	0.484848	0.441687	0.441687
0.489362	0.510638	0.534351	0.534351	0.457286	0.457286
0.423077	0.576923	0.524272	0.524272	0.436842	0.436842
0.485714	0.514286	0.547445	0.547445	0.420925	0.420925
0.5	0.5	0.625806	0.625806	0.456876	0.456876
0.433333	0.566667	0.671533	0.671533	0.417661	0.417661
0.372093	0.627907	0.552	0.552	0.429952	0.429952
0.512821	0.487179	0.641667	0.641667	0.423377	0.423377
0.571429	0.428571	0.633803	0.633803	0.439024	0.439024
0.5	0.5	0.581967	0.581967	0.430809	0.430809
0.541667	0.458333	0.590164	0.590164	0.4573	0.4573
0.404762	0.595238	0.549618	0.549618	0.434889	0.434889
0.5	0.5	0.557252	0.557252	0.439698	0.439698
0.55814	0.44186	0.568	0.568	0.439394	0.439394
0.431818	0.568182	0.513043	0.513043	0.42228	0.42228
0.444444	0.555556	0.547945	0.547945	0.431325	0.431325
0.555556	0.444444	0.554795	0.554795	0.435961	0.435961
0.529412	0.470588	0.508475	0.508475	0.456464	0.456464
0.416667	0.583333	0.617886	0.617886	0.412987	0.412987
0.617647	0.382353	0.612676	0.612676	0.437055	0.437055
0.489362	0.510638	0.534351	0.534351	0.457286	0.457286
0.5	0.5	0.569343	0.569343	0.403893	0.403893
0.348837	0.651163	0.575	0.575	0.429952	0.429952
0.5	0.5	0.507042	0.507042	0.437956	0.437956
0.487179	0.512821	0.669565	0.669565	0.423377	0.423377
0.55814	0.44186	0.564286	0.564286	0.455471	0.455471
0.521739	0.478261	0.615942	0.615942	0.46875	0.46875
0.540541	0.459459	0.48	0.48	0.432836	0.432836
0.585366	0.414634	0.5	0.5	0.453202	0.453202
0.54717	0.45283	0.544643	0.544643	0.459016	0.459016
0.485714	0.514286	0.570312	0.570312	0.411616	0.411616
0.512821	0.487179	0.641667	0.641667	0.423377	0.423377
0.519231	0.480769	0.487179	0.487179	0.450777	0.450777
0.48	0.52	0.571429	0.571429	0.454082	0.454082
0.519231	0.480769	0.492424	0.492424	0.467363	0.467363
0.558824	0.441176	0.527027	0.527027	0.425743	0.425743
0.527778	0.472222	0.629139	0.629139	0.449275	0.449275
0.473684	0.526316	0.515385	0.515385	0.418782	0.418782
0.458333	0.541667	0.588785	0.588785	0.434667	0.434667
0.575758	0.424242	0.604167	0.604167	0.428922	0.428922
0.594595	0.405405	0.641026	0.641026	0.417112	0.417112
0.512821	0.487179	0.612403	0.612403	0.4325	0.4325
0.458333	0.541667	0.536	0.536	0.451852	0.451852
0.489362	0.510638	0.557377	0.557377	0.449086	0.449086
0.447368	0.552632	0.576389	0.576389	0.441247	0.441247
0.563636	0.436364	0.483333	0.483333	0.473389	0.473389
0.530612	0.469388	0.52518	0.52518	0.4675	0.4675
0.404762	0.595238	0.528	0.528	0.428235	0.428235
0.419355	0.580645	0.588652	0.588652	0.414458	0.414458
0.522727	0.477273	0.567164	0.567164	0.45	0.45
0.4	0.6	0.518797	0.518797	0.424691	0.424691
0.428571	0.571429	0.486957	0.486957	0.440415	0.440415
0.555556	0.444444	0.631579	0.631579	0.441253	0.441253
0.510638	0.489362	0.535714	0.535714	0.432642	0.432642
0.489362	0.510638	0.584071	0.584071	0.440217	0.440217
0.490909	0.509091	0.475	0.475	0.467213	0.467213
0.489362	0.510638	0.534351	0.534351	0.457286	0.457286
0.439024	0.560976	0.527397	0.527397	0.448193	0.448193
0.58	0.42	0.488372	0.488372	0.462366	0.462366
0.55814	0.44186	0.543624	0.543624	0.463235	0.463235
0.518519	0.481481	0.545455	0.545455	0.47027	0.47027
0.5	0.5	0.589147	0.589147	0.45	0.45
0.515152	0.484848	0.48366	0.48366	0.419811	0.419811
0.475	0.525	0.545455	0.545455	0.445293	0.445293
0.394737	0.605263	0.465116	0.465116	0.408551	0.408551
0.395833	0.604167	0.45045	0.45045	0.424552	0.424552
0.633333	0.366667	0.535484	0.535484	0.425926	0.425926
0.48	0.52	0.546875	0.546875	0.461916	0.461916
0.552632	0.447368	0.607407	0.607407	0.437659	0.437659
0.529412	0.470588	0.554745	0.554745	0.477612	0.477612
0.510638	0.489362	0.514706	0.514706	0.457286	0.457286
0.657895	0.342105	0.596899	0.596899	0.435323	0.435323
0.375	0.625	0.539062	0.539062	0.424691	0.424691
0.458333	0.541667	0.560345	0.560345	0.44359	0.44359
0.435897	0.564103	0.517986	0.517986	0.429648	0.429648
0.529412	0.470588	0.573427	0.573427	0.486979	0.486979
0.538462	0.461538	0.506757	0.506757	0.443069	0.443069
0.522727	0.477273	0.567164	0.567164	0.45	0.45
0.5	0.5	0.560345	0.560345	0.42394	0.42394
0.475	0.525	0.608696	0.608696	0.443069	0.443069
0.512195	0.487805	0.617647	0.617647	0.450839	0.450839
0.516129	0.483871	0.621951	0.621951	0.448198	0.448198
0.591837	0.408163	0.576	0.576	0.465426	0.465426
0.46875	0.53125	0.570552	0.570552	0.445455	0.445455
0.548387	0.451613	0.573333	0.573333	0.427553	0.427553
0.439024	0.560976	0.570312	0.570312	0.431169	0.431169
0.576923	0.423077	0.542373	0.542373	0.465181	0.465181
0.6	0.4	0.514085	0.514085	0.442786	0.442786
0.433333	0.566667	0.643836	0.643836	0.426267	0.426267
0.5	0.5	0.533898	0.533898	0.459239	0.459239
0.416667	0.583333	0.567376	0.567376	0.431325	0.431325
0.410256	0.589744	0.56	0.56	0.420366	0.420366
0.45	0.55	0.605634	0.605634	0.451074	0.451074
0.538462	0.461538	0.52518	0.52518	0.434447	0.434447
0.607143	0.392857	0.484848	0.484848	0.455307	0.455307
0.636364	0.363636	0.488372	0.488372	0.441253	0.441253
0.555556	0.444444	0.581818	0.581818	0.434174	0.434174
0.451613	0.548387	0.548387	0.548387	0.423256	0.423256
0.558824	0.441176	0.509554	0.509554	0.434368	0.434368
0.466667	0.533333	0.585034	0.585034	0.419118	0.419118
0.404762	0.595238	0.528571	0.528571	0.443128	0.443128
0.55814	0.44186	0.568	0.568	0.439394	0.439394
0.512821	0.487179	0.604167	0.604167	0.448363	0.448363
0.5	0.5	0.557252	0.557252	0.439698	0.439698
0.514286	0.485714	0.512048	0.512048	0.444444	0.444444
0.45	0.55	0.66129	0.66129	0.434447	0.434447
0.488889	0.511111	0.503759	0.503759	0.44697	0.44697
0.608696	0.391304	0.566372	0.566372	0.443243	0.443243
0.518519	0.481481	0.523077	0.523077	0.477922	0.477922
0.423077	0.576923	0.566038	0.566038	0.41573	0.41573
0.340909	0.659091	0.483871	0.483871	0.426829	0.426829
0.475	0.525	0.525547	0.525547	0.437956	0.437956
0.486486	0.513514	0.603175	0.603175	0.422111	0.422111
0.512821	0.487179	0.544776	0.544776	0.434447	0.434447
0.555556	0.444444	0.620155	0.620155	0.457895	0.457895
0.454545	0.545455	0.479167	0.479167	0.447236	0.447236
0.56	0.44	0.530435	0.530435	0.453782	0.453782
0.543478	0.456522	0.533898	0.533898	0.437995	0.437995
0.521739	0.478261	0.557522	0.557522	0.437995	0.437995
0.490566	0.509434	0.492063	0.492063	0.461538	0.461538
0.551724	0.448276	0.495726	0.495726	0.478142	0.478142
0.369565	0.630435	0.516949	0.516949	0.428212	0.428212
0.543478	0.456522	0.533981	0.533981	0.421466	0.421466
0.404255	0.595745	0.5	0.5	0.437158	0.437158
0.578947	0.421053	0.563758	0.563758	0.446078	0.446078
0.633333	0.366667	0.535484	0.535484	0.425926	0.425926
0.5	0.5	0.716418	0.716418	0.395466	0.395466
0.404255	0.595745	0.551402	0.551402	0.427848	0.427848
0.607843	0.392157	0.541284	0.541284	0.453521	0.453521
0.571429	0.428571	0.693548	0.693548	0.421053	0.421053
0.475	0.525	0.546875	0.546875	0.429293	0.429293
0.37037	0.62963	0.504348	0.504348	0.450739	0.450739
0.465116	0.534884	0.512397	0.512397	0.427441	0.427441
0.596154	0.403846	0.495726	0.495726	0.456233	0.456233
0.512821	0.487179	0.581699	0.581699	0.456311	0.456311
0.44898	0.55102	0.474074	0.474074	0.456919	0.456919
0.529412	0.470588	0.605042	0.605042	0.462366	0.462366
0.486486	0.513514	0.577778	0.577778	0.430993	0.430993
0.486486	0.513514	0.577778	0.577778	0.430993	0.430993
0.534884	0.465116	0.585185	0.585185	0.455471	0.455471
0.518519	0.481481	0.591195	0.591195	0.421176	0.421176
0.522727	0.477273	0.567164	0.567164	0.45	0.45
0.466667	0.533333	0.593496	0.593496	0.444717	0.444717
0.486486	0.513514	0.553459	0.553459	0.454118	0.454118
0.454545	0.545455	0.597222	0.597222	0.42446	0.42446
0.6	0.4	0.534247	0.534247	0.434053	0.434053
0.5	0.5	0.557252	0.557252	0.439698	0.439698
0.479167	0.520833	0.515385	0.515385	0.451852	0.451852
0.456522	0.543478	0.503937	0.503937	0.441687	0.441687
0.475	0.525	0.608696	0.608696	0.443069	0.443069
0.538462	0.461538	0.506757	0.506757	0.443069	0.443069
0.435897	0.564103	0.496241	0.496241	0.423077	0.423077
0.552632	0.447368	0.616667	0.616667	0.421717	0.421717
0.611111	0.388889	0.704918	0.704918	0.430025	0.430025
0.431818	0.568182	0.513043	0.513043	0.42228	0.42228
0.464286	0.535714	0.526316	0.526316	0.482323	0.482323
0.513514	0.486486	0.557143	0.557143	0.430993	0.430993
0.558824	0.441176	0.526316	0.526316	0.410319	0.410319
0.404255	0.595745	0.525862	0.525862	0.436585	0.436585
0.487179	0.512821	0.625899	0.625899	0.448363	0.448363
0.522727	0.477273	0.567164	0.567164	0.45	0.45
0.53125	0.46875	0.517241	0.517241	0.415423	0.415423
0.510638	0.489362	0.535433	0.535433	0.449086	0.449086
0.466667	0.533333	0.564626	0.564626	0.46778	0.46778
0.534884	0.465116	0.621622	0.621622	0.430446	0.430446
0.475	0.525	0.571429	0.571429	0.419948	0.419948
0.545455	0.454545	0.653846	0.653846	0.419847	0.419847
0.5	0.5	0.482759	0.482759	0.417051	0.417051
0.513514	0.486486	0.554839	0.554839	0.446341	0.446341
0.536585	0.463415	0.584071	0.584071	0.419525	0.419525
0.458333	0.541667	0.588785	0.588785	0.434667	0.434667
0.578947	0.421053	0.503597	0.503597	0.4325	0.4325
0.510638	0.489362	0.512397	0.512397	0.441397	0.441397
0.438596	0.561404	0.472222	0.472222	0.455263	0.455263
0.576923	0.423077	0.543689	0.543689	0.447514	0.447514
0.5	0.5	0.555556	0.555556	0.431151	0.431151
0.410256	0.589744	0.57971	0.57971	0.436321	0.436321
0.475	0.525	0.567164	0.567164	0.436508	0.436508
0.5	0.5	0.676923	0.676923	0.421466	0.421466
0.341463	0.658537	0.519084	0.519084	0.428571	0.428571
0.441176	0.558824	0.5	0.5	0.415313	0.415313
0.456522	0.543478	0.507042	0.507042	0.4575	0.4575
0.404762	0.595238	0.528571	0.528571	0.443128	0.443128
0.46875	0.53125	0.613793	0.613793	0.429268	0.429268
0.55814	0.44186	0.587786	0.587786	0.44709	0.44709
0.405405	0.594595	0.55	0.55	0.42654	0.42654
0.368421	0.631579	0.507692	0.507692	0.414392	0.414392
0.55	0.45	0.652542	0.652542	0.432161	0.432161
0.5	0.5	0.593333	0.593333	0.429268	0.429268
0.5	0.5	0.634921	0.634921	0.449591	0.449591
0.490909	0.509091	0.455556	0.455556	0.432796	0.432796
0.466667	0.533333	0.593496	0.593496	0.444717	0.444717
0.522727	0.477273	0.503597	0.503597	0.452442	0.452442
0.479167	0.520833	0.517241	0.517241	0.467662	0.467662
0.54902	0.45098	0.481481	0.481481	0.439791	0.439791
0.574468	0.425532	0.602837	0.602837	0.476071	0.476071
0.571429	0.428571	0.598726	0.598726	0.429224	0.429224
0.545455	0.454545	0.625899	0.625899	0.428922	0.428922
0.615385	0.384615	0.594203	0.594203	0.445813	0.445813
0.538462	0.461538	0.52518	0.52518	0.434447	0.434447
0.410256	0.589744	0.57971	0.57971	0.436321	0.436321
0.486486	0.513514	0.577778	0.577778	0.430993	0.430993
0.530612	0.469388	0.546154	0.546154	0.45974	0.45974
0.369565	0.630435	0.496063	0.496063	0.436893	0.436893
0.589744	0.410256	0.616541	0.616541	0.445813	0.445813
0.378378	0.621622	0.595238	0.595238	0.41769	0.41769
0.5	0.5	0.710938	0.710938	0.432292	0.432292
0.439024	0.560976	0.526718	0.526718	0.433014	0.433014
0.530612	0.469388	0.481481	0.481481	0.462567	0.462567
0.44898	0.55102	0.466667	0.466667	0.440415	0.440415
0.592593	0.407407	0.530435	0.530435	0.467018	0.467018
0.5	0.5	0.557252	0.557252	0.439698	0.439698
0.514286	0.485714	0.509934	0.509934	0.429577	0.429577
0.404762	0.595238	0.549618	0.549618	0.434889	0.434889
0.488889	0.511111	0.524194	0.524194	0.43832	0.43832
0.5	0.5	0.557252	0.557252	0.439698	0.439698
0.55	0.45	0.652542	0.652542	0.432161	0.432161
0.591837	0.408163	0.576	0.576	0.465426	0.465426
0.555556	0.444444	0.535484	0.535484	0.444181	0.444181
0.456522	0.543478	0.507042	0.507042	0.4575	0.4575
0.545455	0.454545	0.653846	0.653846	0.419847	0.419847
0.410256	0.589744	0.633333	0.633333	0.418782	0.418782
0.535714	0.464286	0.482456	0.482456	0.467033	0.467033
0.574468	0.425532	0.628788	0.628788	0.468586	0.468586
0.522727	0.477273	0.521739	0.521739	0.427056	0.427056
0.512821	0.487179	0.581699	0.581699	0.456311	0.456311
0.613636	0.386364	0.574627	0.574627	0.455243	0.455243
0.465116	0.534884	0.56	0.56	0.434568	0.434568
0.551724	0.448276	0.52795	0.52795	0.426267	0.426267
0.489362	0.510638	0.557377	0.557377	0.449086	0.449086
0.575758	0.424242	0.604167	0.604167	0.428922	0.428922
0.48	0.52	0.571429	0.571429	0.454082	0.454082
0.54902	0.45098	0.487805	0.487805	0.456464	0.456464
0.571429	0.428571	0.597403	0.597403	0.473068	0.473068
0.488889	0.511111	0.5	0.5	0.431078	0.431078
0.395349	0.604651	0.466667	0.466667	0.431762	0.431762
0.463415	0.536585	0.528169	0.528169	0.44	0.44
0.571429	0.428571	0.587302	0.587302	0.44473	0.44473
0.456522	0.543478	0.525424	0.525424	0.43299	0.43299
0.319149	0.680851	0.542056	0.542056	0.423267	0.423267
0.5	0.5	0.48062	0.48062	0.456693	0.456693
0.347826	0.652174	0.539823	0.539823	0.428212	0.428212
0.424242	0.575758	0.618705	0.618705	0.42446	0.42446
0.591837	0.408163	0.576	0.576	0.465426	0.465426
0.541667	0.458333	0.598131	0.598131	0.439891	0.439891
0.488889	0.511111	0.503759	0.503759	0.44697	0.44697
0.574468	0.425532	0.565574	0.565574	0.454545	0.454545
0.571429	0.428571	0.609272	0.609272	0.447059	0.447059
0.513514	0.486486	0.536585	0.536585	0.454118	0.454118
0.5	0.5	0.533981	0.533981	0.442049	0.442049
0.518519	0.481481	0.523077	0.523077	0.477922	0.477922
0.421053	0.578947	0.623077	0.623077	0.432836	0.432836
0.555556	0.444444	0.576642	0.576642	0.42711	0.42711
0.470588	0.529412	0.485507	0.485507	0.467532	0.467532
0.372093	0.627907	0.529851	0.529851	0.438228	0.438228
0.510204	0.489796	0.572727	0.572727	0.443299	0.443299
0.530612	0.469388	0.475	0.475	0.445623	0.445623
0.439024	0.560976	0.54918	0.54918	0.424318	0.424318
0.555556	0.444444	0.601626	0.601626	0.449749	0.449749
0.482759	0.517241	0.614907	0.614907	0.438914	0.438914
0.428571	0.571429	0.586207	0.586207	0.44591	0.44591
0.545455	0.454545	0.601351	0.601351	0.437352	0.437352
0.333333	0.666667	0.488722	0.488722	0.418824	0.418824
0.512821	0.487179	0.564626	0.564626	0.448837	0.448837
0.555556	0.444444	0.519481	0.519481	0.407674	0.407674
0.48	0.52	0.567164	0.567164	0.470437	0.470437
0.630435	0.369565	0.542373	0.542373	0.443243	0.443243
0.511111	0.488889	0.490196	0.490196	0.463104	0.463104
0.615385	0.384615	0.620155	0.620155	0.43734	0.43734
0.488889	0.511111	0.506757	0.506757	0.463104	0.463104
0.416667	0.583333	0.590909	0.590909	0.4225	0.4225
0.488889	0.511111	0.524194	0.524194	0.43832	0.43832
0.48	0.52	0.495413	0.495413	0.440104	0.440104
0.518519	0.481481	0.591195	0.591195	0.421176	0.421176
0.439024	0.560976	0.570312	0.570312	0.431169	0.431169
0.621622	0.378378	0.587786	0.587786	0.426735	0.426735
0.510638	0.489362	0.512397	0.512397	0.441397	0.441397
0.55	0.45	0.669355	0.669355	0.439474	0.439474
0.4	0.6	0.5	0.5	0.433333	0.433333
0.529412	0.470588	0.508475	0.508475	0.456464	0.456464
0.463415	0.536585	0.509934	0.509934	0.448193	0.448193
0.543478	0.456522	0.533898	0.533898	0.437995	0.437995
0.530612	0.469388	0.475	0.475	0.445623	0.445623
0.5	0.5	0.557252	0.557252	0.439698	0.439698
0.416667	0.583333	0.590909	0.590909	0.4225	0.4225
0.607843	0.392157	0.585938	0.585938	0.47619	0.47619
0.613636	0.386364	0.530435	0.530435	0.432065	0.432065
0.591837	0.408163	0.603448	0.603448	0.457064	0.457064
0.611111	0.388889	0.511111	0.511111	0.484043	0.484043
0.590909	0.409091	0.625	0.625	0.446809	0.446809
0.560976	0.439024	0.514706	0.514706	0.437653	0.437653
0.666667	0.333333	0.564885	0.564885	0.425	0.425
0.522727	0.477273	0.567164	0.567164	0.45	0.45
0.595238	0.404762	0.544	0.544	0.437346	0.437346
0.555556	0.444444	0.601626	0.601626	0.449749	0.449749
0.463415	0.536585	0.528169	0.528169	0.44	0.44
0.571429	0.428571	0.647059	0.647059	0.458438	0.458438
0.512821	0.487179	0.612403	0.612403	0.4325	0.4325
0.454545	0.545455	0.536913	0.536913	0.426108	0.426108
0.45098	0.54902	0.570312	0.570312	0.464646	0.464646
0.529412	0.470588	0.554745	0.554745	0.477612	0.477612
0.463415	0.536585	0.509934	0.509934	0.448193	0.448193
0.475	0.525	0.525547	0.525547	0.437956	0.437956
0.627451	0.372549	0.495935	0.495935	0.462162	0.462162
0.530612	0.469388	0.475	0.475	0.445623	0.445623
0.536585	0.463415	0.584071	0.584071	0.419525	0.419525
0.4	0.6	0.496063	0.496063	0.41844	0.41844
0.5625	0.4375	0.468468	0.468468	0.434316	0.434316
0.5	0.5	0.596491	0.596491	0.434243	0.434243
0.44186	0.55814	0.555556	0.555556	0.458034	0.458034
0.458333	0.541667	0.560345	0.560345	0.44359	0.44359
0.5	0.5	0.533981	0.533981	0.442049	0.442049
0.545455	0.454545	0.625899	0.625899	0.428922	0.428922
0.404255	0.595745	0.54918	0.54918	0.443878	0.443878
0.457143	0.542857	0.654135	0.654135	0.425743	0.425743
0.5	0.5	0.66129	0.66129	0.415	0.415
0.472222	0.527778	0.474359	0.474359	0.433168	0.433168
0.465116	0.534884	0.512397	0.512397	0.427441	0.427441
0.5	0.5	0.507042	0.507042	0.437956	0.437956
0.431818	0.568182	0.513043	0.513043	0.42228	0.42228
0.466667	0.533333	0.586957	0.586957	0.460396	0.460396
0.447368	0.552632	0.576389	0.576389	0.441247	0.441247
0.424242	0.575758	0.594595	0.594595	0.43287	0.43287
0.510204	0.489796	0.544776	0.544776	0.4675	0.4675
0.527778	0.472222	0.598485	0.598485	0.42711	0.42711
0.475	0.525	0.571429	0.571429	0.419948	0.419948
0.45	0.55	0.72	0.72	0.408488	0.408488
0.6	0.4	0.492754	0.492754	0.452196	0.452196
0.4	0.6	0.521127	0.521127	0.416667	0.416667
0.5	0.5	0.605634	0.605634	0.432558	0.432558
0.571429	0.428571	0.615385	0.615385	0.435829	0.435829
0.489362	0.510638	0.557377	0.557377	0.449086	0.449086
0.428571	0.571429	0.592357	0.592357	0.425056	0.425056
0.454545	0.545455	0.472868	0.472868	0.431421	0.431421
0.510204	0.489796	0.518868	0.518868	0.436464	0.436464
0.382353	0.617647	0.62406	0.62406	0.419811	0.419811
0.48	0.52	0.503597	0.503597	0.473545	0.473545
0.512195	0.487805	0.601626	0.601626	0.43617	0.43617
0.536585	0.463415	0.578125	0.578125	0.43617	0.43617
0.309524	0.690476	0.52	0.52	0.423963	0.423963
0.538462	0.461538	0.52518	0.52518	0.434447	0.434447
0.5	0.5	0.507042	0.507042	0.437956	0.437956
0.423077	0.576923	0.503937	0.503937	0.461735	0.461735
0.428571	0.571429	0.537815	0.537815	0.446602	0.446602
0.538462	0.461538	0.52518	0.52518	0.434447	0.434447
0.45098	0.54902	0.524194	0.524194	0.459459	0.459459
0.543478	0.456522	0.508929	0.508929	0.43073	0.43073
0.56	0.44	0.552448	0.552448	0.483544	0.483544
0.552632	0.447368	0.607407	0.607407	0.437659	0.437659
0.458333	0.541667	0.560345	0.560345	0.44359	0.44359
0.563636	0.436364	0.466667	0.466667	0.438017	0.438017
0.333333	0.666667	0.488722	0.488722	0.418824	0.418824
0.425532	0.574468	0.507353	0.507353	0.452088	0.452088
0.405405	0.594595	0.55	0.55	0.42654	0.42654
0.46875	0.53125	0.613793	0.613793	0.429268	0.429268
0.425532	0.574468	0.462121	0.462121	0.446194	0.446194
0.512821	0.487179	0.604167	0.604167	0.448363	0.448363
0.571429	0.428571	0.587302	0.587302	0.44473	0.44473
0.435897	0.564103	0.517986	0.517986	0.429648	0.429648
0.611111	0.388889	0.671756	0.671756	0.438725	0.438725
0.521739	0.478261	0.586538	0.586538	0.428571	0.428571
0.404762	0.595238	0.57377	0.57377	0.42602	0.42602
0.625	0.375	0.577586	0.577586	0.454301	0.454301
0.413793	0.586207	0.559441	0.559441	0.404358	0.404358
0.636364	0.363636	0.482456	0.482456	0.42487	0.42487
0.512821	0.487179	0.586957	0.586957	0.440964	0.440964
0.434783	0.565217	0.548673	0.548673	0.43299	0.43299
0.56	0.44	0.554688	0.554688	0.467337	0.467337
0.580645	0.419355	0.554839	0.554839	0.427553	0.427553
0.5	0.5	0.535714	0.535714	0.447942	0.447942
0.486486	0.513514	0.632479	0.632479	0.412533	0.412533
0.575	0.425	0.615942	0.615942	0.448101	0.448101
0.594595	0.405405	0.5625	0.5625	0.443914	0.443914
0.404762	0.595238	0.57377	0.57377	0.42602	0.42602
0.368421	0.631579	0.507692	0.507692	0.414392	0.414392
0.594595	0.405405	0.585185	0.585185	0.435644	0.435644
0.473684	0.526316	0.537975	0.537975	0.449074	0.449074
0.484848	0.515152	0.517986	0.517986	0.410758	0.410758
0.47619	0.52381	0.606838	0.606838	0.430809	0.430809
0.615385	0.384615	0.620155	0.620155	0.43734	0.43734
0.5	0.5	0.473684	0.473684	0.440104	0.440104
0.382353	0.617647	0.62406	0.62406	0.419811	0.419811
0.5	0.5	0.508929	0.508929	0.450777	0.450777
0.53125	0.46875	0.5	0.5	0.42446	0.42446
0.574468	0.425532	0.602041	0.602041	0.428177	0.428177
0.55814	0.44186	0.568	0.568	0.439394	0.439394
0.464286	0.535714	0.548387	0.548387	0.475066	0.475066
0.465116	0.534884	0.586207	0.586207	0.425641	0.425641
0.510638	0.489362	0.535433	0.535433	0.449086	0.449086
0.444444	0.555556	0.507042	0.507042	0.424165	0.424165
0.516129	0.483871	0.671233	0.671233	0.432367	0.432367
0.45098	0.54902	0.522936	0.522936	0.442359	0.442359
0.5	0.5	0.521472	0.521472	0.418052	0.418052
0.488889	0.511111	0.503759	0.503759	0.44697	0.44697
0.3125	0.6875	0.441441	0.441441	0.42	0.42
0.342105	0.657895	0.550725	0.550725	0.43018	0.43018
0.55814	0.44186	0.594828	0.594828	0.430446	0.430446
0.615385	0.384615	0.620155	0.620155	0.43734	0.43734
0.53125	0.46875	0.574194	0.574194	0.429268	0.429268
0.552632	0.447368	0.583333	0.583333	0.446078	0.446078
0.5	0.5	0.554795	0.554795	0.455696	0.455696
0.416667	0.583333	0.617886	0.617886	0.412987	0.412987
0.485714	0.514286	0.570312	0.570312	0.411616	0.411616
0.5	0.5	0.533898	0.533898	0.459239	0.459239
0.463415	0.536585	0.527559	0.527559	0.424318	0.424318
0.466667	0.533333	0.585034	0.585034	0.419118	0.419118
0.529412	0.470588	0.601307	0.601307	0.43932	0.43932
0.555556	0.444444	0.571429	0.571429	0.473171	0.473171
0.382353	0.617647	0.653226	0.653226	0.410758	0.410758
0.488889	0.511111	0.5	0.5	0.431078	0.431078
0.644444	0.355556	0.609756	0.609756	0.455013	0.455013
0.512821	0.487179	0.641667	0.641667	0.423377	0.423377
0.52381	0.47619	0.517241	0.517241	0.447942	0.447942
0.5	0.5	0.453704	0.453704	0.444444	0.444444
0.541667	0.458333	0.598131	0.598131	0.439891	0.439891
0.458333	0.541667	0.536	0.536	0.451852	0.451852
0.486486	0.513514	0.573333	0.573333	0.446341	0.446341
0.595745	0.404255	0.470085	0.470085	0.439891	0.439891
0.575	0.425	0.570513	0.570513	0.463529	0.463529
0.464286	0.535714	0.548387	0.548387	0.475066	0.475066
0.576923	0.423077	0.543689	0.543689	0.447514	0.447514
0.510204	0.489796	0.568	0.568	0.45974	0.45974
0.555556	0.444444	0.503067	0.503067	0.416667	0.416667
0.465116	0.534884	0.56	0.56	0.434568	0.434568
0.512195	0.487805	0.661654	0.661654	0.450521	0.450521
0.4	0.6	0.491935	0.491935	0.451282	0.451282
0.555556	0.444444	0.65	0.65	0.449315	0.449315
0.510204	0.489796	0.564286	0.564286	0.47644	0.47644
0.485714	0.514286	0.547445	0.547445	0.420925	0.420925
0.536585	0.463415	0.584071	0.584071	0.419525	0.419525
0.510638	0.489362	0.535433	0.535433	0.449086	0.449086
0.512195	0.487805	0.617647	0.617647	0.450839	0.450839
0.592593	0.407407	0.530769	0.530769	0.484043	0.484043
0.382353	0.617647	0.62406	0.62406	0.419811	0.419811
0.608696	0.391304	0.634146	0.634146	0.457672	0.457672
0.552632	0.447368	0.616667	0.616667	0.421717	0.421717
0.55814	0.44186	0.594828	0.594828	0.430446	0.430446
0.5	0.5	0.533981	0.533981	0.442049	0.442049
0.534884	0.465116	0.611111	0.611111	0.44709	0.44709
0.447368	0.552632	0.608333	0.608333	0.417284	0.417284
0.489362	0.510638	0.560748	0.560748	0.432642	0.432642
0.628571	0.371429	0.516556	0.516556	0.434053	0.434053
0.575758	0.424242	0.62963	0.62963	0.419847	0.419847
0.465116	0.534884	0.557143	0.557143	0.450249	0.450249
0.463415	0.536585	0.527559	0.527559	0.424318	0.424318
0.651163	0.348837	0.603448	0.603448	0.435484	0.435484
0.513514	0.486486	0.580153	0.580153	0.422111	0.422111
0.485714	0.514286	0.546053	0.546053	0.436275	0.436275
0.488889	0.511111	0.546053	0.546053	0.46778	0.46778
0.54717	0.45283	0.544643	0.544643	0.459016	0.459016
0.607843	0.392157	0.541284	0.541284	0.453521	0.453521
0.563636	0.436364	0.532374	0.532374	0.494737	0.494737
0.490909	0.509091	0.466667	0.466667	0.449864	0.449864
0.454545	0.545455	0.472868	0.472868	0.431421	0.431421
0.378378	0.621622	0.57037	0.57037	0.42654	0.42654
0.48	0.52	0.6	0.6	0.445623	0.445623
0.641026	0.358974	0.532258	0.532258	0.422977	0.422977
0.435897	0.564103	0.516129	0.516129	0.413965	0.413965
0.5	0.5	0.535714	0.535714	0.447942	0.447942
0.472222	0.527778	0.468085	0.468085	0.41769	0.41769
0.5	0.5	0.696721	0.696721	0.425373	0.425373
0.574468	0.425532	0.565574	0.565574	0.454545	0.454545
0.375	0.625	0.569444	0.569444	0.418764	0.418764
0.55	0.45	0.73	0.73	0.413043	0.413043
0.510204	0.489796	0.568	0.568	0.45974	0.45974
0.485714	0.514286	0.570312	0.570312	0.411616	0.411616
0.565217	0.434783	0.496599	0.496599	0.462916	0.462916
0.461538	0.538462	0.48366	0.48366	0.438257	0.438257
0.581395	0.418605	0.525974	0.525974	0.463235	0.463235
0.46875	0.53125	0.639706	0.639706	0.420253	0.420253
0.456522	0.543478	0.455285	0.455285	0.435013	0.435013
0.451613	0.548387	0.548387	0.548387	0.423256	0.423256
0.5	0.5	0.569343	0.569343	0.403893	0.403893
0.489362	0.510638	0.557377	0.557377	0.449086	0.449086
0.543478	0.456522	0.508929	0.508929	0.43073	0.43073
0.526316	0.473684	0.604317	0.604317	0.446078	0.446078
0.416667	0.583333	0.590909	0.590909	0.4225	0.4225
0.466667	0.533333	0.612403	0.612403	0.452442	0.452442
0.487179	0.512821	0.625899	0.625899	0.448363	0.448363
0.541667	0.458333	0.517857	0.517857	0.442254	0.442254
0.419355	0.580645	0.613636	0.613636	0.405	0.405
0.439024	0.560976	0.575221	0.575221	0.414948	0.414948
0.578947	0.421053	0.563758	0.563758	0.446078	0.446078
0.574468	0.425532	0.541985	0.541985	0.462725	0.462725
0.471698	0.528302	0.509434	0.509434	0.445293	0.445293
0.439024	0.560976	0.570312	0.570312	0.431169	0.431169
0.5	0.5	0.560345	0.560345	0.42394	0.42394
0.444444	0.555556	0.547945	0.547945	0.431325	0.431325
0.613636	0.386364	0.6	0.6	0.446809	0.446809
0.512195	0.487805	0.609272	0.609272	0.466184	0.466184
0.404762	0.595238	0.528571	0.528571	0.443128	0.443128
0.425532	0.574468	0.504132	0.504132	0.436585	0.436585
0.55814	0.44186	0.594828	0.594828	0.430446	0.430446
0.531915	0.468085	0.5	0.5	0.473418	0.473418
0.486486	0.513514	0.595745	0.595745	0.437975	0.437975
0.555556	0.444444	0.576642	0.576642	0.42711	0.42711
0.404762	0.595238	0.57377	0.57377	0.42602	0.42602
0.555556	0.444444	0.554795	0.554795	0.435961	0.435961
0.666667	0.333333	0.492754	0.492754	0.432161	0.432161
0.545455	0.454545	0.625899	0.625899	0.428922	0.428922
0.548387	0.451613	0.573333	0.573333	0.427553	0.427553
0.571429	0.428571	0.661654	0.661654	0.43038	0.43038
0.536585	0.463415	0.584071	0.584071	0.419525	0.419525
0.447368	0.552632	0.557971	0.557971	0.434483	0.434483
0.5	0.5	0.66129	0.66129	0.415	0.415
0.590909	0.409091	0.605263	0.605263	0.439086	0.439086
0.484848	0.515152	0.517986	0.517986	0.410758	0.410758
0.447368	0.552632	0.626984	0.626984	0.423773	0.423773
0.510204	0.489796	0.594828	0.594828	0.451351	0.451351
0.309524	0.690476	0.570093	0.570093	0.405941	0.405941
0.466667	0.533333	0.585034	0.585034	0.419118	0.419118
0.64	0.36	0.588235	0.588235	0.465241	0.465241
0.465116	0.534884	0.536913	0.536913	0.458034	0.458034
0.4	0.6	0.491525	0.491525	0.426471	0.426471
0.457143	0.542857	0.586957	0.586957	0.427481	0.427481
0.534884	0.465116	0.611111	0.611111	0.44709	0.44709
0.369565	0.630435	0.514563	0.514563	0.4125	0.4125
0.513514	0.486486	0.580153	0.580153	0.422111	0.422111
0.44186	0.55814	0.583333	0.583333	0.434568	0.434568
0.431818	0.568182	0.559701	0.559701	0.444988	0.444988
0.522727	0.477273	0.523077	0.523077	0.44385	0.44385
0.45	0.55	0.631579	0.631579	0.443069	0.443069
0.447368	0.552632	0.581395	0.581395	0.42619	0.42619
0.574468	0.425532	0.570093	0.570093	0.437666	0.437666
0.510638	0.489362	0.512397	0.512397	0.441397	0.441397
0.471698	0.528302	0.535714	0.535714	0.453333	0.453333
0.42	0.58	0.472868	0.472868	0.451282	0.451282
0.541667	0.458333	0.590164	0.590164	0.4573	0.4573
0.414634	0.585366	0.568182	0.568182	0.44	0.44
0.486486	0.513514	0.577778	0.577778	0.430993	0.430993
0.527778	0.472222	0.598485	0.598485	0.42711	0.42711
0.510204	0.489796	0.518868	0.518868	0.436464	0.436464
0.419355	0.580645	0.588652	0.588652	0.414458	0.414458
0.454545	0.545455	0.479167	0.479167	0.447236	0.447236
0.5	0.5	0.583333	0.583333	0.465995	0.465995
0.510638	0.489362	0.512397	0.512397	0.441397	0.441397
0.485714	0.514286	0.547445	0.547445	0.420925	0.420925
0.611111	0.388889	0.642857	0.642857	0.446809	0.446809
0.444444	0.555556	0.547945	0.547945	0.431325	0.431325
0.371429	0.628571	0.540146	0.540146	0.416667	0.416667
0.486486	0.513514	0.603175	0.603175	0.422111	0.422111
0.510638	0.489362	0.535433	0.535433	0.449086	0.449086
0.392157	0.607843	0.462963	0.462963	0.43	0.43
0.577778	0.422222	0.508475	0.508475	0.435897	0.435897
0.472222	0.527778	0.5125	0.5125	0.439535	0.439535
0.396226	0.603774	0.504132	0.504132	0.45614	0.45614
0.475	0.525	0.608696	0.608696	0.443069	0.443069
0.512821	0.487179	0.604167	0.604167	0.448363	0.448363
0.543478	0.456522	0.533835	0.533835	0.454787	0.454787
0.488889	0.511111	0.5	0.5	0.431078	0.431078
0.47619	0.52381	0.613793	0.613793	0.460808	0.460808
0.633333	0.366667	0.535484	0.535484	0.425926	0.425926
0.510638	0.489362	0.514706	0.514706	0.457286	0.457286
0.529412	0.470588	0.508475	0.508475	0.456464	0.456464
0.511111	0.488889	0.485507	0.485507	0.44697	0.44697
0.510204	0.489796	0.544776	0.544776	0.4675	0.4675
0.396226	0.603774	0.504132	0.504132	0.45614	0.45614
0.627451	0.372549	0.495935	0.495935	0.462162	0.462162
0.375	0.625	0.579439	0.579439	0.429688	0.429688
0.555556	0.444444	0.620155	0.620155	0.457895	0.457895
0.465116	0.534884	0.537313	0.537313	0.442857	0.442857
0.529412	0.470588	0.554745	0.554745	0.477612	0.477612
0.521739	0.478261	0.557522	0.557522	0.437995	0.437995
0.594595	0.405405	0.585185	0.585185	0.435644	0.435644
0.444444	0.555556	0.528571	0.528571	0.424942	0.424942
0.594595	0.405405	0.641026	0.641026	0.417112	0.417112
0.45098	0.54902	0.5	0.5	0.451031	0.451031
0.555556	0.444444	0.557252	0.557252	0.420538	0.420538
0.384615	0.615385	0.629032	0.629032	0.427873	0.427873
0.451613	0.548387	0.49375	0.49375	0.424821	0.424821
0.521739	0.478261	0.586538	0.586538	0.428571	0.428571
0.536585	0.463415	0.584071	0.584071	0.419525	0.419525
0.534884	0.465116	0.591667	0.591667	0.439394	0.439394
0.423077	0.576923	0.5	0.5	0.44557	0.44557
0.574468	0.425532	0.543103	0.543103	0.446429	0.446429
0.518519	0.481481	0.571429	0.571429	0.429545	0.429545
0.375	0.625	0.619048	0.619048	0.400491	0.400491
0.567568	0.432432	0.664286	0.664286	0.449029	0.449029
0.555556	0.444444	0.576642	0.576642	0.42711	0.42711
0.521739	0.478261	0.532787	0.532787	0.446701	0.446701
0.510638	0.489362	0.514706	0.514706	0.457286	0.457286
0.472222	0.527778	0.5125	0.5125	0.439535	0.439535
0.463415	0.536585	0.507353	0.507353	0.433014	0.433014
0.529412	0.470588	0.601307	0.601307	0.43932	0.43932
0.529412	0.470588	0.567164	0.567164	0.416452	0.416452
0.513514	0.486486	0.557143	0.557143	0.430993	0.430993
0.475	0.525	0.608696	0.608696	0.443069	0.443069
0.512821	0.487179	0.586957	0.586957	0.440964	0.440964
0.423077	0.576923	0.586667	0.586667	0.406977	0.406977
0.5	0.5	0.503937	0.503937	0.422705	0.422705
0.341463	0.658537	0.519084	0.519084	0.428571	0.428571
0.479167	0.520833	0.515385	0.515385	0.451852	0.451852
0.465116	0.534884	0.536913	0.536913	0.458034	0.458034
0.594595	0.405405	0.611111	0.611111	0.426735	0.426735
0.55	0.45	0.622047	0.622047	0.440678	0.440678
0.531915	0.468085	0.5	0.5	0.473418	0.473418
0.613636	0.386364	0.574627	0.574627	0.455243	0.455243
0.630435	0.369565	0.542373	0.542373	0.443243	0.443243
0.536585	0.463415	0.534351	0.534351	0.437653	0.437653
0.461538	0.538462	0.48366	0.48366	0.438257	0.438257
0.4	0.6	0.486239	0.486239	0.435115	0.435115
0.621622	0.378378	0.543624	0.543624	0.443914	0.443914
0.576923	0.423077	0.593333	0.593333	0.410926	0.410926
0.575	0.425	0.579832	0.579832	0.424731	0.424731
0.512821	0.487179	0.586957	0.586957	0.440964	0.440964
0.612245	0.387755	0.532374	0.532374	0.473146	0.473146
0.424242	0.575758	0.618705	0.618705	0.42446	0.42446
0.577778	0.422222	0.508475	0.508475	0.435897	0.435897
0.5	0.5	0.484277	0.484277	0.44335	0.44335
0.404255	0.595745	0.54918	0.54918	0.443878	0.443878
0.574468	0.425532	0.565574	0.565574	0.454545	0.454545
0.447368	0.552632	0.608333	0.608333	0.417284	0.417284
0.461538	0.538462	0.497041	0.497041	0.417051	0.417051
0.431818	0.568182	0.513043	0.513043	0.42228	0.42228
0.530612	0.469388	0.466667	0.466667	0.428947	0.428947
0.457143	0.542857	0.626761	0.626761	0.434368	0.434368
0.44186	0.55814	0.555556	0.555556	0.458034	0.458034
0.522727	0.477273	0.5	0.5	0.436224	0.436224
0.439024	0.560976	0.526718	0.526718	0.433014	0.433014
0.458333	0.541667	0.581967	0.581967	0.451613	0.451613
0.444444	0.555556	0.547945	0.547945	0.431325	0.431325
0.644444	0.355556	0.67619	0.67619	0.437326	0.437326
0.555556	0.444444	0.575758	0.575758	0.457627	0.457627
0.444444	0.555556	0.53719	0.53719	0.46438	0.46438
0.54717	0.45283	0.543307	0.543307	0.476584	0.476584
0.404762	0.595238	0.551724	0.551724	0.419512	0.419512
0.486486	0.513514	0.603175	0.603175	0.422111	0.422111
0.424242	0.575758	0.618705	0.618705	0.42446	0.42446
0.594595	0.405405	0.641026	0.641026	0.417112	0.417112
0.589744	0.410256	0.645161	0.645161	0.43734	0.43734
0.404762	0.595238	0.528571	0.528571	0.443128	0.443128
0.419355	0.580645	0.566667	0.566667	0.423256	0.423256
0.340909	0.659091	0.504348	0.504348	0.417722	0.417722
0.52381	0.47619	0.468254	0.468254	0.425641	0.425641
0.575758	0.424242	0.604167	0.604167	0.428922	0.428922
0.378378	0.621622	0.595238	0.595238	0.41769	0.41769
0.615385	0.384615	0.571429	0.571429	0.453682	0.453682
0.465116	0.534884	0.586207	0.586207	0.425641	0.425641
0.543478	0.456522	0.533898	0.533898	0.437995	0.437995
0.488889	0.511111	0.546053	0.546053	0.46778	0.46778
0.4	0.6	0.518797	0.518797	0.424691	0.424691
0.485714	0.514286	0.527397	0.527397	0.429577	0.429577
0.6	0.4	0.578125	0.578125	0.416021	0.416021
0.375	0.625	0.619048	0.619048	0.400491	0.400491
0.53125	0.46875	0.517241	0.517241	0.415423	0.415423
0.388889	0.611111	0.688525	0.688525	0.420925	0.420925
0.54717	0.45283	0.520661	0.520661	0.467192	0.467192
0.466667	0.533333	0.593496	0.593496	0.444717	0.444717
0.464286	0.535714	0.464646	0.464646	0.444149	0.444149
0.45	0.55	0.631579	0.631579	0.443069	0.443069
0.466667	0.533333	0.612403	0.612403	0.452442	0.452442
0.535714	0.464286	0.482456	0.482456	0.467033	0.467033
0.56	0.44	0.530435	0.530435	0.453782	0.453782
0.542857	0.457143	0.656934	0.656934	0.439024	0.439024
0.540541	0.459459	0.474074	0.474074	0.417284	0.417284
0.630435	0.369565	0.542373	0.542373	0.443243	0.443243
0.488372	0.511628	0.474074	0.474074	0.436548	0.436548
0.530612	0.469388	0.546154	0.546154	0.45974	0.45974
0.594595	0.405405	0.585185	0.585185	0.435644	0.435644
0.54717	0.45283	0.518868	0.518868	0.450521	0.450521
0.5	0.5	0.576389	0.576389	0.422897	0.422897
0.363636	0.636364	0.510791	0.510791	0.406699	0.406699
0.541667	0.458333	0.598131	0.598131	0.439891	0.439891
0.465116	0.534884	0.557143	0.557143	0.450249	0.450249
0.45098	0.54902	0.521277	0.521277	0.425532	0.425532
0.5	0.5	0.529412	0.529412	0.436073	0.436073
0.529412	0.470588	0.526316	0.526316	0.434368	0.434368
0.479167	0.520833	0.536765	0.536765	0.459948	0.459948
0.551724	0.448276	0.566434	0.566434	0.408416	0.408416
0.485714	0.514286	0.527397	0.527397	0.429577	0.429577
0.371429	0.628571	0.540146	0.540146	0.416667	0.416667
0.405405	0.594595	0.572519	0.572519	0.41769	0.41769
0.55814	0.44186	0.594828	0.594828	0.430446	0.430446
0.404762	0.595238	0.528571	0.528571	0.443128	0.443128
0.487179	0.512821	0.584507	0.584507	0.448837	0.448837
0.475	0.525	0.546875	0.546875	0.429293	0.429293
0.52381	0.47619	0.468254	0.468254	0.425641	0.425641
0.444444	0.555556	0.547945	0.547945	0.431325	0.431325
0.56	0.44	0.504587	0.504587	0.445333	0.445333
0.512195	0.487805	0.661654	0.661654	0.450521	0.450521
0.414634	0.585366	0.622807	0.622807	0.421622	0.421622
0.525424	0.474576	0.5	0.5	0.489189	0.489189
0.56	0.44	0.6	0.6	0.468493	0.468493
0.371429	0.628571	0.5625	0.5625	0.407407	0.407407
0.486486	0.513514	0.573333	0.573333	0.446341	0.446341
0.433333	0.566667	0.671533	0.671533	0.417661	0.417661
0.45	0.55	0.66129	0.66129	0.434447	0.434447
0.444444	0.555556	0.529032	0.529032	0.439535	0.439535
0.534884	0.465116	0.621622	0.621622	0.430446	0.430446
0.6	0.4	0.533835	0.533835	0.434109	0.434109
0.5	0.5	0.535714	0.535714	0.447942	0.447942
0.454545	0.545455	0.472868	0.472868	0.431421	0.431421
0.454545	0.545455	0.479167	0.479167	0.447236	0.447236
0.558824	0.441176	0.509554	0.509554	0.434368	0.434368
0.590909	0.409091	0.657658	0.657658	0.437673	0.437673
0.581395	0.418605	0.525974	0.525974	0.463235	0.463235
0.512821	0.487179	0.586957	0.586957	0.440964	0.440964
0.56	0.44	0.554688	0.554688	0.467337	0.467337
0.459459	0.540541	0.617647	0.617647	0.437975	0.437975
0.5	0.5	0.621622	0.621622	0.43932	0.43932
0.409091	0.590909	0.560345	0.560345	0.429348	0.429348
0.510638	0.489362	0.535714	0.535714	0.432642	0.432642
0.521739	0.478261	0.598485	0.598485	0.460199	0.460199
0.595745	0.404255	0.544643	0.544643	0.437666	0.437666
0.591837	0.408163	0.552239	0.552239	0.473146	0.473146
0.471698	0.528302	0.45098	0.45098	0.438692	0.438692
0.458333	0.541667	0.560345	0.560345	0.44359	0.44359
0.465116	0.534884	0.537313	0.537313	0.442857	0.442857
0.522727	0.477273	0.563758	0.563758	0.465995	0.465995
0.428571	0.571429	0.614865	0.614865	0.416667	0.416667
0.463415	0.536585	0.527559	0.527559	0.424318	0.424318
0.375	0.625	0.592593	0.592593	0.409953	0.409953
0.465116	0.534884	0.492308	0.492308	0.436548	0.436548
0.323529	0.676471	0.492958	0.492958	0.411364	0.411364
0.52381	0.47619	0.536424	0.536424	0.455696	0.455696
0.428571	0.571429	0.510345	0.510345	0.443128	0.443128
0.5	0.5	0.557252	0.557252	0.439698	0.439698
0.522727	0.477273	0.545455	0.545455	0.457831	0.457831
0.571429	0.428571	0.609272	0.609272	0.447059	0.447059
0.521739	0.478261	0.554688	0.554688	0.454787	0.454787
0.405405	0.594595	0.55	0.55	0.42654	0.42654
0.442308	0.557692	0.484848	0.484848	0.461735	0.461735
0.5	0.5	0.533898	0.533898	0.459239	0.459239
0.488889	0.511111	0.522936	0.522936	0.421875	0.421875
0.382353	0.617647	0.598592	0.598592	0.428246	0.428246
0.518519	0.481481	0.523077	0.523077	0.477922	0.477922
0.525424	0.474576	0.5	0.5	0.489189	0.489189
0.34	0.66	0.45614	0.45614	0.430348	0.430348
0.5	0.5	0.557252	0.557252	0.439698	0.439698
0.625	0.375	0.607477	0.607477	0.445378	0.445378
0.651163	0.348837	0.603448	0.603448	0.435484	0.435484
0.4	0.6	0.496241	0.496241	0.441975	0.441975
0.5	0.5	0.588785	0.588785	0.414508	0.414508
0.55814	0.44186	0.568	0.568	0.439394	0.439394
0.447368	0.552632	0.6	0.6	0.432836	0.432836
0.536585	0.463415	0.557377	0.557377	0.428934	0.428934
0.55814	0.44186	0.543624	0.543624	0.463235	0.463235
0.456522	0.543478	0.503937	0.503937	0.441687	0.441687
0.475	0.525	0.546875	0.546875	0.429293	0.429293
0.471698	0.528302	0.514706	0.514706	0.478036	0.478036
0.648649	0.351351	0.481481	0.481481	0.421717	0.421717
0.545455	0.454545	0.601351	0.601351	0.437352	0.437352
0.44186	0.55814	0.612613	0.612613	0.425641	0.425641
0.414634	0.585366	0.669492	0.669492	0.429293	0.429293
0.404762	0.595238	0.528571	0.528571	0.443128	0.443128
0.590909	0.409091	0.625	0.625	0.446809	0.446809
0.4	0.6	0.516129	0.516129	0.433333	0.433333
0.488889	0.511111	0.503759	0.503759	0.44697	0.44697
0.536585	0.463415	0.554745	0.554745	0.445013	0.445013
0.538462	0.461538	0.503759	0.503759	0.427518	0.427518
0.458333	0.541667	0.535714	0.535714	0.467662	0.467662
0.488889	0.511111	0.524194	0.524194	0.43832	0.43832
0.489362	0.510638	0.573333	0.573333	0.477435	0.477435
0.541667	0.458333	0.544	0.544	0.457071	0.457071
0.6	0.4	0.554745	0.554745	0.425373	0.425373
0.541667	0.458333	0.544	0.544	0.457071	0.457071
0.488372	0.511628	0.48	0.48	0.452685	0.452685
0.510638	0.489362	0.535433	0.535433	0.449086	0.449086
0.540541	0.459459	0.48	0.48	0.432836	0.432836
0.541667	0.458333	0.568966	0.568966	0.448819	0.448819
0.466667	0.533333	0.523438	0.523438	0.44697	0.44697
0.55814	0.44186	0.564286	0.564286	0.455471	0.455471
0.5	0.5	0.583333	0.583333	0.465995	0.465995
0.589744	0.410256	0.716981	0.716981	0.418283	0.418283
0.564103	0.435897	0.485507	0.485507	0.427518	0.427518
0.35	0.65	0.606299	0.606299	0.431555	0.431555
0.560976	0.439024	0.516556	0.516556	0.453202	0.453202
0.470588	0.529412	0.485507	0.485507	0.467532	0.467532
0.424242	0.575758	0.594595	0.594595	0.43287	0.43287
0.471698	0.528302	0.535714	0.535714	0.453333	0.453333
0.55	0.45	0.639098	0.639098	0.448101	0.448101
0.475	0.525	0.567164	0.567164	0.436508	0.436508
0.608696	0.391304	0.566372	0.566372	0.443243	0.443243
0.534884	0.465116	0.585185	0.585185	0.455471	0.455471
0.456522	0.543478	0.526316	0.526316	0.449351	0.449351
0.489362	0.510638	0.621212	0.621212	0.462916	0.462916
0.431818	0.568182	0.491935	0.491935	0.431421	0.431421
0.531915	0.468085	0.5	0.5	0.473418	0.473418
0.439024	0.560976	0.575221	0.575221	0.414948	0.414948
0.372549	0.627451	0.513761	0.513761	0.437173	0.437173
0.466667	0.533333	0.523438	0.523438	0.44697	0.44697
0.456522	0.543478	0.525424	0.525424	0.43299	0.43299
0.487179	0.512821	0.637097	0.637097	0.4325	0.4325
0.5	0.5	0.588785	0.588785	0.414508	0.414508
0.5	0.5	0.631579	0.631579	0.424096	0.424096
0.555556	0.444444	0.631579	0.631579	0.441253	0.441253
0.621622	0.378378	0.543624	0.543624	0.443914	0.443914
0.576923	0.423077	0.572327	0.572327	0.419725	0.419725
0.375	0.625	0.551724	0.551724	0.438596	0.438596
0.5	0.5	0.546584	0.546584	0.427896	0.427896
0.555556	0.444444	0.554795	0.554795	0.435961	0.435961
0.525	0.475	0.489796	0.489796	0.437956	0.437956
0.485714	0.514286	0.570312	0.570312	0.411616	0.411616
0.529412	0.470588	0.532258	0.532258	0.465374	0.465374
0.658537	0.341463	0.543307	0.543307	0.433766	0.433766
0.6	0.4	0.533835	0.533835	0.434109	0.434109
0.432432	0.567568	0.473333	0.473333	0.428224	0.428224
0.434783	0.565217	0.548673	0.548673	0.43299	0.43299
0.456522	0.543478	0.503937	0.503937	0.441687	0.441687
0.485714	0.514286	0.547445	0.547445	0.420925	0.420925
0.5	0.5	0.509554	0.509554	0.453431	0.453431
0.414634	0.585366	0.669492	0.669492	0.429293	0.429293
0.454545	0.545455	0.597222	0.597222	0.42446	0.42446
0.487179	0.512821	0.707547	0.707547	0.413514	0.413514
0.580645	0.419355	0.554839	0.554839	0.427553	0.427553
0.55814	0.44186	0.594828	0.594828	0.430446	0.430446
0.475	0.525	0.546875	0.546875	0.429293	0.429293
0.512821	0.487179	0.612403	0.612403	0.4325	0.4325
0.428571	0.571429	0.460317	0.460317	0.421053	0.421053
0.485714	0.514286	0.566434	0.566434	0.427481	0.427481
0.555556	0.444444	0.503067	0.503067	0.416667	0.416667
0.657895	0.342105	0.657658	0.657658	0.416667	0.416667
0.333333	0.666667	0.541985	0.541985	0.412178	0.412178
0.510638	0.489362	0.535433	0.535433	0.449086	0.449086
0.595745	0.404255	0.544643	0.544643	0.437666	0.437666
0.486486	0.513514	0.555556	0.555556	0.439252	0.439252
0.404255	0.595745	0.526718	0.526718	0.452088	0.452088
0.488372	0.511628	0.537931	0.537931	0.450249	0.450249
0.591837	0.408163	0.603448	0.603448	0.457064	0.457064
0.486486	0.513514	0.595745	0.595745	0.437975	0.437975
0.475	0.525	0.546875	0.546875	0.429293	0.429293
0.458333	0.541667	0.535714	0.535714	0.467662	0.467662
0.439024	0.560976	0.547445	0.547445	0.44	0.44
0.439024	0.560976	0.575221	0.575221	0.414948	0.414948
0.463415	0.536585	0.528169	0.528169	0.44	0.44
0.466667	0.533333	0.585034	0.585034	0.419118	0.419118
0.4	0.6	0.491935	0.491935	0.451282	0.451282
0.5	0.5	0.508929	0.508929	0.450777	0.450777
0.575	0.425	0.615942	0.615942	0.448101	0.448101
0.458333	0.541667	0.564356	0.564356	0.427481	0.427481
0.52381	0.47619	0.475177	0.475177	0.44186	0.44186
0.555556	0.444444	0.557252	0.557252	0.420538	0.420538
0.513514	0.486486	0.557143	0.557143	0.430993	0.430993
0.456522	0.543478	0.503937	0.503937	0.441687	0.441687
0.534884	0.465116	0.656863	0.656863	0.420765	0.420765
0.318182	0.681818	0.578947	0.578947	0.425178	0.425178
0.488889	0.511111	0.506757	0.506757	0.463104	0.463104
0.447368	0.552632	0.581395	0.581395	0.42619	0.42619
0.534884	0.465116	0.656863	0.656863	0.420765	0.420765
0.522727	0.477273	0.523077	0.523077	0.44385	0.44385
0.512821	0.487179	0.641667	0.641667	0.423377	0.423377
0.48	0.52	0.521739	0.521739	0.448087	0.448087
0.470588	0.529412	0.479675	0.479675	0.451031	0.451031
0.485714	0.514286	0.570312	0.570312	0.411616	0.411616
0.475	0.525	0.585034	0.585034	0.451074	0.451074
0.5	0.5	0.557252	0.557252	0.439698	0.439698
0.512821	0.487179	0.561728	0.561728	0.4637	0.4637
0.439024	0.560976	0.547445	0.547445	0.44	0.44
0.37037	0.62963	0.4375	0.4375	0.428198	0.428198
0.48	0.52	0.6	0.6	0.445623	0.445623
0.5	0.5	0.607407	0.607407	0.458115	0.458115
0.58	0.42	0.482456	0.482456	0.445333	0.445333
0.489362	0.510638	0.557377	0.557377	0.449086	0.449086
0.576923	0.423077	0.617021	0.617021	0.401478	0.401478
0.380952	0.619048	0.598291	0.598291	0.42602	0.42602
0.576923	0.423077	0.519685	0.519685	0.473262	0.473262
0.510638	0.489362	0.514706	0.514706	0.457286	0.457286
0.5	0.5	0.547945	0.547945	0.413146	0.413146
0.548387	0.451613	0.621212	0.621212	0.409207	0.409207
0.58	0.42	0.482456	0.482456	0.445333	0.445333
0.522727	0.477273	0.592	0.592	0.441558	0.441558
0.405405	0.594595	0.489655	0.489655	0.428224	0.428224
0.45098	0.54902	0.522936	0.522936	0.442359	0.442359
0.465116	0.534884	0.557143	0.557143	0.450249	0.450249
0.541667	0.458333	0.564885	0.564885	0.465608	0.465608
0.543478	0.456522	0.533898	0.533898	0.437995	0.437995
0.444444	0.555556	0.547945	0.547945	0.431325	0.431325
0.517241	0.482759	0.577143	0.577143	0.446389	0.446389
0.473684	0.526316	0.515385	0.515385	0.418782	0.418782
0.44898	0.55102	0.538462	0.538462	0.454315	0.454315
0.395833	0.604167	0.528926	0.528926	0.438596	0.438596
0.471698	0.528302	0.512397	0.512397	0.461538	0.461538
0.487179	0.512821	0.653846	0.653846	0.439791	0.439791
0.363636	0.636364	0.493243	0.493243	0.415704	0.415704
0.309524	0.690476	0.543103	0.543103	0.415274	0.415274
0.52381	0.47619	0.517241	0.517241	0.447942	0.447942
0.45	0.55	0.631579	0.631579	0.443069	0.443069
0.6	0.4	0.554745	0.554745	0.425373	0.425373
0.58	0.42	0.482456	0.482456	0.445333	0.445333
