# Supplementary material for: Activity map of a cortico-cerebellar loop underlying motor planning
Source: Nat Neurosci. 2023 Oct 9;26(11):1916–28. doi: 10.1038/s41593-023-01453-x (PMC10620095; doi:10.1038/s41593-023-01453-x)
Supplement: Supplementary file 10 — Source data for Extended Data Fig. 6a. [file 41593_2023_1453_MOESM10_ESM.xlsx]

## Sheet: Ext. Data Fig.6 left
Ext. Data Fig.6a left
Region ID	Conj.	Conj.	Conj.	Conj.	Conj.	Conj.	Conj.	Conj.	Conj.	Conj.	Conj.	Conj.	Conj.	Conj.	Conj.	Conj.	Conj.	Conj.	Conj.	Conj.	Conj.	Conj.	Conj.	Conj.	Conj.	Conj.	Conj.	Conj.	Conj.	Conj.	Conj.	Conj.	Conj.	Conj.	Conj.	Conj.	Conj.	Conj.	Conj.	Conj.	Conj.	Conj.	Conj.	Conj.	Conj.	Conj.	Conj.	Conj.	Conj.
Lobules on x-axis	1	1	1	1	1	1	1	1	1	1	1	1	1	1	1	2	2	2	2	2	2	2	2	2	2	2	2	2	2	2	2	2	3	3	3	3	3	3	3	3	3	3	4	4	4	4	4	4	4
Del. sel. (Δspks/s)	4.40042	4.40042	4.40042	4.40042	4.40042	4.40042	4.40042	4.40042	4.40042	4.40042	4.40042	4.40042	4.40042	4.40042	4.40042	4.40042	4.40042	4.40042	4.40042	4.40042	4.40042	4.40042	4.40042	4.40042	4.40042	4.40042	4.40042	4.40042	4.40042	4.40042	4.40042	4.40042	4.40042	4.40042	4.40042	4.40042	4.40042	4.40042	4.40042	4.40042	4.40042	4.40042	4.40042	4.40042	4.40042	4.40042	4.40042	4.40042	4.40042
[truncated: 85 more columns]

## Sheet: Ext. Data Fig. 6a right
	Lob VII	med-SIM	med-Crus1	med-Crus2	lat-SIM	lat-Crus1	lat-Crus2	PRM	LobVI, V	Lob VI	LovVIII,IX
	0.0900901	0.0689655	0.0630631	0.0855615	0.047619	0.111111	0.0263158	0.153846	0.0669291	0.075	0.142857
	0.128713	0.115854	0.14433	0.15625	0.027027	0.136364	0.0857143	0.185185	0.0504202	0.048951	0.158416
	0.107527	0.0787879	0.079646	0.165254	0.0731707	0.0769231	0.0566038	0.0416667	0.0446429	0.0576923	0.115789
	0.147826	0.101351	0.0825688	0.111607	0.0294118	0.0652174	0.0447761	0.114754	0.0386266	0.0689655	0.121951
	0.106557	0.143836	0.0689655	0.174312	0.113636	0.119565	0.0714286	0.0967742	0.0414938	0.0909091	0.223301
	0.22449	0.136364	0.0841121	0.139013	0	0.127119	0.0684932	0.0909091	0.058296	0.0723684	0.16
	0.12963	0.0785714	0.0983607	0.151111	0.0697674	0.0825688	0.025641	0.0925926	0.0682927	0.0710059	0.151163
	0.166667	0.0923077	0.121495	0.168831	0.0645161	0.138614	0.0491803	0.101449	0.0661479	0.0794702	0.152381
	0.141414	0.114094	0.100775	0.106061	0.0625	0.10101	0.0540541	0.0925926	0.08	0.0592105	0.165049
	0.137255	0.122699	0.0948276	0.151515	0.0243902	0.132743	0.0147059	0.0625	0.0645161	0.0727273	0.206522
	0.116505	0.0571429	0.0582524	0.154812	0.0263158	0.0595238	0.05	0.0740741	0.0763052	0.084507	0.196262
	0.181818	0.13125	0.0689655	0.127273	0.0833333	0.173913	0.0394737	0.150943	0.059322	0.056338	0.102041
	0.12381	0.179487	0.046729	0.139303	0.0434783	0.12381	0.0645161	0.112903	0.0782609	0.0487805	0.148515
	0.138614	0.1125	0.0490196	0.128889	0.0434783	0.144444	0.0266667	0.131148	0.069869	0.04	0.13
	0.115702	0.135714	0.0631579	0.153005	0.0681818	0.0526316	0.0344828	0.127273	0.047619	0.0960452	0.132231
	0.122807	0.1375	0.102362	0.153465	0	0.109589	0.0606061	0.0526316	0.0952381	0.0465116	0.128205
	0.107143	0.104167	0.0862069	0.12093	0.0555556	0.142857	0	0.113208	0.0884956	0.0542169	0.125
	0.159091	0.0972222	0.0373832	0.129808	0	0.154639	0.0307692	0.126984	0.0590909	0.0833333	0.126214
	0.190909	0.0952381	0.0714286	0.126316	0.047619	0.0970874	0.056338	0.112903	0.0452675	0.0981595	0.0909091
	0.184466	0.18	0.102564	0.125	0	0.0833333	0.0952381	0.0925926	0.0502283	0.0993377	0.105263
	0.139785	0.0724638	0.0943396	0.178571	0.0408163	0.110092	0.0595238	0.06	0.0745614	0.0969697	0.236559
	0.181818	0.123288	0.141509	0.237864	0.027027	0.146789	0.0701754	0.0526316	0.0358566	0.0884354	0.176471
	0.196262	0.0961538	0.0550459	0.127358	0.05	0.113924	0.038961	0.0576923	0.0785124	0.0779221	0.0630631
	0.15534	0.0714286	0.125984	0.133929	0.0512821	0.0886076	0.0819672	0.0735294	0.0543933	0.0884354	0.122449
	0.103774	0.15	0.104762	0.116279	0.108108	0.133333	0.0617284	0.157895	0.0696721	0.0609756	0.166667
	0.141414	0.103704	0.0909091	0.123288	0.135135	0.0943396	0.0588235	0.0793651	0.0830189	0.0612245	0.108911
	0.12	0.12782	0.16	0.0954545	0.0571429	0.0609756	0.0735294	0.0625	0.0622568	0.0809249	0.186916
	0.166667	0.0441176	0.132231	0.163551	0.0392157	0.119266	0.0298507	0.0555556	0.0825688	0.0235294	0.116505
	0.155963	0.144928	0.0654206	0.117371	0.0588235	0.0568182	0.030303	0.132075	0.0541667	0.0722222	0.126126
	0.172414	0.123529	0.0729167	0.122642	0.025641	0.105263	0.1	0.122449	0.0825688	0.0722892	0.122449
	0.0714286	0.0714286	0.07	0.0947867	0.0625	0.123596	0.0125	0.140351	0.0528455	0.0994152	0.0808081
	0.138298	0.151724	0.0932203	0.135514	0.0816327	0.0980392	0.0147059	0.0892857	0.07393	0.0719424	0.175258
	0.172727	0.0993377	0.0754717	0.133005	0.102564	0.105263	0.0681818	0.160714	0.0252101	0.0482759	0.12037
	0.106195	0.0813008	0.132075	0.0979381	0.0540541	0.104348	0.0348837	0.0983607	0.0517928	0.0921053	0.148515
	0.0909091	0.0952381	0.0423729	0.160428	0.0925926	0.138889	0.0481928	0.0806452	0.0686695	0.0526316	0.0943396
	0.162602	0.109375	0.09375	0.148837	0.027027	0.102273	0.0340909	0.176471	0.0680851	0.0740741	0.153153
	0.112903	0.0974026	0.0461538	0.133005	0.025641	0.0952381	0.0615385	0.115385	0.107843	0.0632184	0.118182
	0.129032	0.117647	0.0775862	0.145251	0.0263158	0.108434	0.0447761	0.0793651	0.0483871	0.0837989	0.188679
	0.158879	0.145695	0.0847458	0.156863	0.075	0.0824742	0.0333333	0.0416667	0.0807692	0.0714286	0.15
	0.139344	0.102564	0.0666667	0.168142	0	0.125	0.0508475	0.0909091	0.0789474	0.025641	0.103093
	0.179688	0.0909091	0.125	0.128342	0.0697674	0.123457	0.0526316	0.0909091	0.0380228	0.0920245	0.0909091
	0.154545	0.114504	0.0803571	0.145455	0	0.0957447	0.056338	0.0980392	0.0796813	0.0778443	0.09375
	0.196262	0.0849673	0.0666667	0.117904	0	0.0652174	0.078125	0.097561	0.0711111	0.0784314	0.127451
	0.160714	0.127517	0.0813008	0.210762	0.111111	0.168317	0.0704225	0.108696	0.0438596	0.100671	0.0543478
	0.147368	0.149701	0.114286	0.175	0.0882353	0.2	0.016129	0.125	0.0801527	0.101911	0.112069
	0.135135	0.0827586	0.0884956	0.135747	0.0606061	0.142857	0.0175439	0.137255	0.0493827	0.0967742	0.163265
	0.12381	0.0855263	0.0689655	0.12766	0.0285714	0.141509	0.135135	0.0666667	0.056338	0.0482759	0.0816327
	0.12931	0.125	0.0683761	0.134615	0.117647	0.0652174	0.0379747	0.0625	0.0555556	0.077381	0.188889
	0.132075	0.119205	0.140187	0.149321	0.025	0.142857	0.0144928	0.12963	0.0769231	0.0392157	0.14
	0.125	0.0833333	0.045045	0.148148	0.104167	0.14	0.0263158	0.114286	0.0625	0.0679012	0.149533
	0.11236	0.0839161	0.0840336	0.114286	0.0217391	0.0744681	0	0.0357143	0.0669291	0.0613497	0.168224
	0.156863	0.118519	0.104839	0.13615	0.0217391	0.147826	0.0833333	0.105263	0.0526316	0.0728477	0.191011
	0.134921	0.1	0.0625	0.186275	0.0408163	0.11236	0.03125	0.0566038	0.0495868	0.0674847	0.126214
	0.150943	0.146341	0.0775194	0.104603	0.0930233	0.0470588	0.0263158	0.0576923	0.0737705	0.0794702	0.10989
	0.113043	0.0859375	0.0176991	0.116162	0.0232558	0.127273	0.028169	0.107692	0.0666667	0.0641026	0.129412
	0.177966	0.0993377	0.111111	0.139535	0.0731707	0.0925926	0.0434783	0.0784314	0.0481928	0.0608108	0.122222
	0.184783	0.103659	0.0854701	0.12381	0.0769231	0.0769231	0.0147059	0.225806	0.083682	0.0727273	0.142857
	0.137615	0.175573	0.101562	0.116505	0.0238095	0.117021	0.038961	0.157895	0.0769231	0.0679012	0.161017
	0.170455	0.154412	0.0188679	0.132075	0.0377358	0.10989	0.0428571	0.132075	0.0534979	0.0411765	0.111111
	0.15534	0.132353	0.0747664	0.115741	0.106383	0.105263	0.0434783	0.0847458	0.0646552	0.0479042	0.223529
	0.116071	0.117647	0.0803571	0.158654	0.0606061	0.0967742	0.0657895	0.0851064	0.0769231	0.0612245	0.113043
	0.135417	0.0986842	0.114286	0.150685	0.0697674	0.0769231	0.0454545	0.0952381	0.0505837	0.0710059	0.131313
	0.12	0.154362	0.135417	0.10177	0.0408163	0.153061	0.0857143	0.0645161	0.0305677	0.0457516	0.0841121
	0.125	0.13986	0.103774	0.111628	0.0625	0.111111	0.107143	0.121212	0.0794979	0.0416667	0.133929
	0.141414	0.105634	0.125	0.153846	0.0857143	0.0786517	0.0634921	0.0657895	0.0666667	0.0879121	0.123894
	0.119048	0.0785714	0.0964912	0.135266	0.0952381	0.0990099	0.0645161	0.0740741	0.0744186	0.0769231	0.119266
	0.0641026	0.14094	0.101852	0.180952	0.0652174	0.12037	0.0491803	0.172414	0.0574713	0.0588235	0.140187
	0.137097	0.109489	0.0792079	0.138756	0.0232558	0.147727	0.03125	0.192982	0.0649351	0.0730337	0.0934579
	0.132075	0.135294	0.0849057	0.129187	0.0909091	0.0816327	0	0.127273	0.0837209	0.121019	0.179245
	0.141593	0.115646	0.102804	0.152709	0.0625	0.128713	0.025974	0.0847458	0.0526316	0.0625	0.135417
	0.140187	0.122302	0.135338	0.147783	0.1	0.0909091	0.0571429	0.0714286	0.0522088	0.0662252	0.0652174
	0.0909091	0.0992366	0.0508475	0.143541	0	0.114286	0.0634921	0.15	0.0661479	0.0915033	0.111111
	0.146789	0.0977444	0.0555556	0.128342	0	0.125	0.0869565	0.118644	0.045977	0.0697674	0.0918367
	0.138211	0.0728477	0.10084	0.106061	0.0344828	0.0816327	0.0405405	0.178082	0.0566038	0.0903226	0.0934579
	0.177419	0.120253	0.111111	0.168224	0.025641	0.108696	0.0133333	0	0.0353982	0.047619	0.181818
	0.224138	0.128049	0.106796	0.117647	0.0294118	0.145455	0.0375	0.0694444	0.0689655	0.0606061	0.228261
	0.163265	0.0969697	0.0754717	0.148515	0.1	0.113402	0.0540541	0.180328	0.0627615	0.0657895	0.182609
	0.161905	0.160256	0.115702	0.156682	0.0263158	0.170213	0.0266667	0.0350877	0.0622407	0.0472973	0.0574713
	0.116071	0.118343	0.111111	0.112676	0	0.164706	0.0333333	0.078125	0.0567686	0.0987654	0.133333
	0.150442	0.11465	0.159292	0.116822	0.0465116	0.154545	0.0298507	0.145161	0.0539216	0.0963855	0.155556
	0.134021	0.0948905	0.106195	0.12381	0.0487805	0.09	0.0273973	0.122807	0.0840336	0.06875	0.132743
	0.16129	0.125786	0.114754	0.130802	0.025641	0.0891089	0.0428571	0.107143	0.0677966	0.0294118	0.188889
	0.110169	0.107143	0.114286	0.092233	0.0377358	0.12381	0.0625	0.113208	0.0792952	0.0884354	0.16129
	0.111111	0.121622	0.0776699	0.0805687	0.0408163	0.126316	0.0597015	0.0833333	0.05	0.0909091	0.158416
	0.178571	0.12987	0.0603448	0.126904	0	0.0744681	0.0806452	0.135593	0.0352941	0.0958084	0.132653
	0.160714	0.12	0.108108	0.182292	0.0263158	0.130952	0.0864198	0.111111	0.0714286	0.0764331	0.170213
	0.0869565	0.109589	0.158333	0.134715	0.0789474	0.104651	0.025	0.150943	0.0541667	0.0866667	0.118644
	0.107692	0.156028	0.0952381	0.0904523	0.047619	0.0963855	0.0361446	0.111111	0.0576923	0.04	0.173913
	0.186275	0.141975	0.116071	0.088785	0.0243902	0.0555556	0.0263158	0.12963	0.0745614	0.0718954	0.101124
	0.152174	0.153333	0.064	0.15566	0.0465116	0.144444	0	0.0983607	0.0886076	0.0402685	0.134454
	0.184874	0.0903226	0.114035	0.148305	0.0425532	0.0666667	0.106667	0.0425532	0.0541667	0.0428571	0.0879121
	0.11215	0.0514706	0.0894309	0.139013	0.027027	0.0865385	0.08	0.147541	0.069869	0.0794702	0.204301
	0.2	0.151316	0.0530973	0.174603	0.0588235	0.134831	0.0338983	0.211538	0.0606061	0.0649351	0.115702
	0.145455	0.0875912	0.101852	0.116883	0	0.138614	0.04	0.142857	0.0420561	0.0595238	0.12766
	0.153846	0.0828025	0.0756303	0.125541	0.047619	0.109091	0.0540541	0.0967742	0.0502513	0.0774194	0.151163
	0.0894309	0.111111	0.0714286	0.133005	0	0.173469	0.047619	0.0784314	0.0666667	0.047619	0.165049
	0.116788	0.113924	0.0956522	0.128571	0.0277778	0.154762	0.047619	0.115385	0.0689655	0.08	0.127451
	0.151786	0.0992908	0.0806452	0.0961538	0.0212766	0.105263	0.0597015	0.0714286	0.0614754	0.0701754	0.121495
	0.133929	0.075	0.114286	0.170732	0.0851064	0.126582	0.0135135	0.0508475	0.047619	0.0359281	0.09
	0.106796	0.0985915	0.0672269	0.167464	0.0487805	0.134021	0.0273973	0.0701754	0.0343348	0.116564	0.137255
	0.114286	0.0745342	0.0813008	0.107317	0.0571429	0.0697674	0.0338983	0.0508475	0.0466102	0.0493827	0.0925926
	0.122951	0.110345	0.0849057	0.142857	0.025	0.128713	0.0172414	0.0689655	0.0772358	0.0687023	0.121739
	0.128205	0.0869565	0.0973451	0.181034	0.097561	0.126582	0.0163934	0.0277778	0.054902	0.068323	0.209302
	0.0918367	0.138686	0.144	0.150235	0.05	0.104762	0.0714286	0.0714286	0.0579151	0.0638298	0.165138
	0.131313	0.0915033	0.112245	0.130435	0.0526316	0.171717	0.0869565	0.0925926	0.0373444	0.089172	0.0990099
	0.0789474	0.134969	0.111111	0.119792	0.0444444	0.118182	0.031746	0.0806452	0.0748899	0.0584795	0.139785
	0.157025	0.143791	0.0849057	0.170732	0.030303	0.153153	0.0609756	0.0597015	0.0575221	0.0774194	0.15
	0.108911	0.0921053	0.0884956	0.16087	0.0263158	0.153846	0.0227273	0.0625	0.0416667	0.0529801	0.117117
	0.0925926	0.109589	0.138686	0.145161	0.0789474	0.131313	0.0821918	0.0833333	0.0766129	0.0733333	0.0851064
	0.145299	0.148649	0.0618557	0.151899	0.08	0.122642	0.0461538	0.0930233	0.0691057	0.0775194	0.158416
	0.213592	0.0689655	0.0545455	0.125604	0.0344828	0.0645161	0	0.15	0.0467626	0.0705882	0.184783
	0.135922	0.117188	0.117647	0.134021	0.102564	0.152542	0.0135135	0.0727273	0.0282258	0.0598802	0.198198
	0.150442	0.104839	0.125	0.111702	0	0.11215	0.0512821	0.176471	0.0505837	0.077381	0.121495
	0.12844	0.15528	0.102362	0.111111	0.0810811	0.153846	0.09375	0.0833333	0.044898	0.0604027	0.136364
	0.173913	0.153846	0.113043	0.15736	0.0208333	0.142857	0.0533333	0.0208333	0.053719	0.04375	0.12381
	0.114035	0.11811	0.0614035	0.0697674	0.0487805	0.131313	0.0384615	0.0819672	0.0495495	0.0645161	0.159292
	0.12069	0.133803	0.151786	0.156682	0.075	0.1	0.015625	0.0535714	0.0403587	0.0448718	0.176991
	0.105769	0.120805	0.134021	0.137931	0	0.156627	0.0232558	0.0655738	0.0466102	0.0606061	0.12605
	0.16	0.0839161	0.0636364	0.148837	0.0967742	0.145631	0.0769231	0.152174	0.0610329	0.0769231	0.12605
	0.12037	0.103448	0.0792079	0.157895	0.0238095	0.102273	0.0428571	0.0481928	0.0585774	0.0897436	0.102041
	0.105263	0.114458	0.0630631	0.15311	0.0588235	0.0930233	0.0266667	0.102041	0.0759494	0.025974	0.230769
	0.117647	0.0971429	0.0859375	0.146226	0.027027	0.115789	0	0.0892857	0.0755556	0.0699301	0.153846
	0.157895	0.130435	0.17094	0.144186	0.116279	0.141176	0.0923077	0.102941	0.0585586	0.0828402	0.121212
	0.136364	0.0877193	0.123077	0.119171	0.0243902	0.105882	0.0166667	0.109375	0.0727273	0.0764331	0.185185
	0.116505	0.0838323	0.117647	0.132075	0.0512821	0.0454545	0.0491803	0.0689655	0.0411523	0.0705128	0.150538
	0.13913	0.142857	0.0952381	0.146597	0.0526316	0.0833333	0.0307692	0.0727273	0.0700389	0.0301205	0.12931
	0.156522	0.125828	0.0813008	0.146226	0.027027	0.138298	0	0.0714286	0.0695652	0.171429	0.169492
	0.0776699	0.0822785	0.1	0.160622	0.0526316	0.145455	0.046875	0.137931	0.0893617	0.100629	0.126126
	0.157895	0.111111	0.0873786	0.175926	0.119048	0.113208	0.0405405	0.0847458	0.0666667	0.121429	0.166667
	0.198113	0.106383	0.0833333	0.140426	0.05	0.114286	0.0357143	0.111111	0.0578512	0.0357143	0.1
	0.18018	0.129032	0.0677966	0.133047	0.0512821	0.0561798	0.0714286	0.0188679	0.0488889	0.0359281	0.139785
	0.190909	0.153846	0.096	0.137755	0.0833333	0.173077	0.05	0.0862069	0.0576132	0.0604027	0.0869565
	0.108911	0.0946746	0.0747664	0.118483	0.0652174	0.0659341	0.0394737	0.115385	0.0686695	0.0774648	0.126126
	0.126866	0.121212	0.0648148	0.157895	0	0.0736842	0.030303	0.164384	0.06639	0.06875	0.121212
	0.141509	0.145985	0.0666667	0.132075	0.0416667	0.0769231	0.0285714	0.183333	0.0540541	0.0886076	0.102564
	0.0747664	0.136095	0.13913	0.129534	0.0555556	0.0444444	0.030303	0.0909091	0.0629921	0.0529801	0.15625
	0.165217	0.190184	0.142857	0.136364	0.075	0.0909091	0.0322581	0.142857	0.0825688	0.05	0.175926
	0.182609	0.141026	0.132075	0.14359	0	0.206897	0.0779221	0.0645161	0.0297872	0.0689655	0.175824
	0.127119	0.118056	0.11215	0.144796	0.09375	0.102564	0.0428571	0.107143	0.0682731	0.0714286	0.136364
	0.163636	0.142857	0.0721649	0.147982	0.0263158	0.116505	0.0144928	0.0327869	0.0598291	0.0671141	0.157407
	0.145455	0.140845	0.09	0.146018	0	0.0873786	0.0384615	0.0754717	0.0627451	0.083871	0.0860215
	0.121495	0.120805	0.101852	0.144796	0.131579	0.120879	0.0379747	0.170213	0.0669456	0.0774194	0.2
	0.168317	0.0859375	0.0841121	0.137168	0.0833333	0.147826	0.0533333	0.0357143	0.0616114	0.0581395	0.2
	0.173469	0.0890411	0.047619	0.147321	0.0487805	0.0853659	0.11236	0.147541	0.0702479	0.0573248	0.12766
	0.156863	0.111111	0.0582524	0.141593	0.0943396	0.212121	0.0394737	0.0555556	0.0888889	0.0514706	0.174757
	0.107843	0.133758	0.0549451	0.166667	0.027027	0.105263	0.0491803	0.211538	0.0669456	0.0674847	0.137255
	0.117647	0.125	0.0980392	0.0818966	0.181818	0.0898876	0.0140845	0.0961538	0.0205761	0.0467836	0.185484
	0.116667	0.12782	0.0982143	0.165094	0.0769231	0.11828	0.0384615	0.0185185	0.0394737	0.0965909	0.117021
	0.135593	0.127517	0.106195	0.126087	0.05	0.118182	0.046875	0.134615	0.0686695	0.0791367	0.142857
	0.198113	0.136364	0.0840336	0.135135	0.0232558	0.0740741	0.0153846	0.195122	0.0692641	0.0843373	0.18018
	0.149533	0.101351	0.0707965	0.116751	0	0.19	0.0405405	0.112903	0.0590717	0.0864198	0.0873786
	0.147059	0.138365	0.119048	0.174107	0.12	0.111111	0.028169	0.0612245	0.0786026	0.0733333	0.145833
	0.151515	0.103704	0.0265487	0.127753	0.03125	0.0825688	0.0843373	0.106061	0.0641026	0.0551724	0.166667
	0.12037	0.116883	0.0940171	0.126214	0	0.09375	0.0804598	0.0754717	0.0606061	0.0691824	0.119565
	0.172727	0.0955882	0.145631	0.132479	0	0.119048	0.0793651	0.0847458	0.0700389	0.0696203	0.104167
	0.107527	0.136054	0.101852	0.154589	0.0731707	0.14	0.0422535	0.0526316	0.0693878	0.0632911	0.125
	0.0990099	0.075188	0.0564516	0.101942	0.102564	0.118812	0.0307692	0.105263	0.0842912	0.0422535	0.172727
	0.137615	0.0853659	0.0833333	0.138889	0.0465116	0.11236	0.0294118	0.145833	0.0608696	0.0705128	0.208333
	0.0901639	0.122699	0.0707071	0.127451	0.0487805	0.104167	0.0533333	0.122807	0.055794	0.0855263	0.113402
	0.162393	0.138365	0.0285714	0.164179	0.025641	0.135417	0.038961	0.0877193	0.0884956	0.0592105	0.1
	0.102041	0.112	0.1	0.126126	0	0.111111	0.075	0.15942	0.045082	0.0606061	0.191919
	0.0490196	0.0933333	0.0833333	0.159624	0.0652174	0.125	0.0958904	0.0181818	0.0701754	0.0823529	0.102041
	0.104	0.124138	0.0714286	0.128866	0	0.1	0.0895522	0.0735294	0.0888889	0.0774648	0.125
	0.147727	0.113636	0.0625	0.132701	0.025641	0.0849057	0.057971	0.0851064	0.0684411	0.103448	0.142857
	0.113043	0.0921053	0.0947368	0.121622	0.05	0.12	0.0666667	0.0754717	0.044898	0.0774648	0.13
	0.159574	0.101351	0.0909091	0.106383	0.0512821	0.115789	0.0581395	0.0714286	0.0863636	0.0821918	0.131313
	0.212389	0.115646	0.110236	0.133047	0	0.118421	0.0704225	0.12	0.0652174	0.0878378	0.0720721
	0.106195	0.131944	0.07	0.139423	0.0363636	0.166667	0.0493827	0.116667	0.0655022	0.102564	0.106796
	0.127907	0.135135	0.127119	0.146018	0.0285714	0.172043	0.0447761	0.097561	0.0977444	0.0754717	0.14
	0.157025	0.154362	0.102564	0.13964	0.0512821	0.0744681	0.0526316	0.111111	0.0848214	0.0857143	0.132743
	0.114286	0.131579	0.112	0.155963	0.0930233	0.114583	0.0181818	0.0967742	0.0653061	0.0544218	0.164835
	0.148515	0.0666667	0.0588235	0.127273	0.0925926	0.125	0.0240964	0.0655738	0.0707965	0.0734463	0.13
	0.115702	0.137725	0.09375	0.135266	0.103448	0.15	0.0588235	0.0952381	0.0486726	0.0595238	0.122807
	0.137615	0.137255	0.119565	0.121076	0	0.0733945	0.0441176	0.0384615	0.0707547	0.0693642	0.18018
	0.0795455	0.14	0.108696	0.143478	0.0666667	0.14	0.0481928	0.114754	0.0641026	0.0397351	0.171429
	0.105691	0.138158	0.0789474	0.152466	0.0512821	0.125	0	0.169811	0.062201	0.0666667	0.0900901
	0.2	0.102564	0.0754717	0.124378	0.0652174	0.107527	0.025974	0.0714286	0.0632911	0.083871	0.168224
	0.117647	0.118056	0.042735	0.123288	0.0612245	0.128205	0.0714286	0.06	0.0481928	0.0583942	0.168224
	0.117117	0.125828	0.0420168	0.127551	0.1	0.12766	0.0375	0.0555556	0.0614035	0.0584416	0.106557
	0.125	0.0852713	0.0564516	0.126214	0.0243902	0.0956522	0.0344828	0.0714286	0.0622407	0.0727273	0.12
	0.155963	0.11811	0.0508475	0.115556	0.025	0.103448	0.0659341	0.125	0.0680851	0.0921053	0.121212
	0.113043	0.128834	0.0947368	0.161616	0.0714286	0.0967742	0.0344828	0.12963	0.0671937	0.0432099	0.132075
	0.188679	0.148649	0.0952381	0.140271	0.116279	0.0833333	0.030303	0.1	0.0701754	0.0848485	0.134831
	0.0909091	0.10274	0.0909091	0.127193	0.0789474	0.0686275	0.0138889	0.102041	0.0720339	0.0414201	0.128713
	0.075	0.111111	0.059322	0.130045	0.0277778	0.0594059	0.0294118	0.206897	0.0707547	0.0878378	0.144144
	0.2	0.129032	0.064	0.103448	0.03125	0.117117	0.0759494	0.137255	0.0627615	0.0877193	0.151515
	0.132075	0.129032	0.0840336	0.132743	0.0952381	0.137615	0.0657895	0.150943	0.0818182	0.123077	0.184466
	0.14	0.0652174	0.0810811	0.122066	0.0434783	0.0714286	0.0151515	0.0967742	0.0901961	0.0671141	0.149425
	0.159574	0.140845	0.0925926	0.15261	0.0789474	0.114943	0.0517241	0.133333	0.0717489	0.083871	0.192
	0.11215	0.133758	0.1	0.123404	0.0454545	0.135417	0.0377358	0.142857	0.0956522	0.0647482	0.0740741
	0.142857	0.100719	0.08	0.138756	0.0681818	0.0843373	0.0547945	0.0847458	0.0506329	0.0580645	0.16129
	0.109091	0.0816327	0.110092	0.153846	0.06	0.115789	0.084507	0.113208	0.0416667	0.0654762	0.138614
	0.166667	0.129252	0.075	0.125	0.0645161	0.104348	0.057971	0.111111	0.0786026	0.0426829	0.184466
	0.135417	0.126866	0.0900901	0.147826	0.0227273	0.125	0.0806452	0.14	0.0521739	0.0709677	0.147826
	0.118182	0.0909091	0.0900901	0.137255	0.0784314	0.0707071	0.0410959	0.129032	0.0807175	0.0723684	0.189189
	0.176991	0.137681	0.0918367	0.158879	0.108696	0.170213	0.0864198	0.102041	0.059322	0.0778443	0.165049
	0.0654206	0.142857	0.126126	0.130841	0.0227273	0.125	0.0508475	0.140351	0.0555556	0.0897436	0.106796
	0.154545	0.108974	0.09375	0.136792	0.0731707	0.101124	0.0595238	0.140351	0.059761	0.0413793	0.0816327
	0.127451	0.139073	0.0891089	0.144231	0.0277778	0.10989	0.057971	0.176471	0.0643777	0.0484848	0.113043
	0.205128	0.152318	0.0849057	0.123223	0.0487805	0.10989	0.0294118	0.163636	0.0438247	0.0320513	0.0978261
	0.146552	0.0952381	0.0862069	0.0962567	0.05	0.118812	0.056338	0.0434783	0.0916335	0.111111	0.162162
	0.128788	0.12766	0.0673077	0.125	0.0357143	0.132075	0.131579	0.0727273	0.0789474	0.0833333	0.185567
	0.145631	0.0652174	0.114286	0.142857	0	0.113402	0.0357143	0.155172	0.0592885	0.0581395	0.194175
	0.133333	0.109091	0.0454545	0.139535	0.075	0.0808081	0.0441176	0.176471	0.037037	0.101266	0.125
	0.149533	0.0980392	0.0588235	0.102804	0.0869565	0.09375	0.0111111	0.0508475	0.0956938	0.0993789	0.0882353
	0.126316	0.109677	0.0769231	0.0931373	0.0555556	0.140187	0.0491803	0.103448	0.113043	0.0375	0.142857
	0.184466	0.127389	0.0695652	0.168182	0.0769231	0.126126	0.03125	0.102941	0.0695652	0.0486111	0.181818
	0.131579	0.102564	0.0934579	0.115207	0.0487805	0.145631	0.0142857	0.0816327	0.078341	0.0421687	0.10101
	0.166667	0.10559	0.0569106	0.138528	0.05	0.17094	0.047619	0.0681818	0.0593607	0.0616438	0.185185
	0.136	0.126761	0.0326087	0.126829	0.0238095	0.0813953	0.0547945	0.145455	0.0743802	0.0946746	0.12037
	0.146552	0.0887574	0.0882353	0.152381	0.0666667	0.127273	0.0625	0.172414	0.0723982	0.0507246	0.132075
	0.140351	0.0820896	0.0403226	0.128571	0.0263158	0.11215	0.0714286	0.166667	0.0493827	0.0596026	0.106383
	0.12844	0.148936	0.064	0.113636	0.0408163	0.117021	0.0169492	0.0175439	0.059633	0.0625	0.0769231
	0.2	0.114094	0.075	0.125628	0.0434783	0.0808081	0.0789474	0.140351	0.0423729	0.101266	0.117021
	0.148936	0.0844156	0.0957447	0.182692	0.0526316	0.135922	0.047619	0.134615	0.0620155	0.0493827	0.132743
	0.138889	0.133333	0.109244	0.0983607	0.04	0.0967742	0.0704225	0.0344828	0.0801688	0.0632911	0.0982143
	0.171717	0.0733333	0.075188	0.113514	0.0967742	0.182692	0.0746269	0.171875	0.0505837	0.0903226	0.117021
	0.137255	0.115646	0.0948276	0.177033	0.0285714	0.0757576	0.05	0.0689655	0.0512821	0.0888889	0.0803571
	0.156716	0.132867	0.11811	0.137566	0	0.102041	0.0163934	0.109091	0.0578512	0.077381	0.186047
	0.118644	0.0740741	0.109091	0.177033	0.0408163	0.17284	0.0163934	0.0697674	0.0515873	0.116883	0.0944882
	0.110092	0.0915033	0.0982143	0.146018	0.0810811	0.076087	0.0461538	0.0487805	0.0408163	0.0666667	0.165138
	0.0769231	0.0931677	0.0982143	0.144105	0.0263158	0.144444	0.0333333	0.0909091	0.0912863	0.0516129	0.104762
	0.168142	0.145161	0.12381	0.128889	0.0192308	0.0875	0.0540541	0.0892857	0.072	0.0538922	0.11828
	0.181818	0.0671642	0.0847458	0.132743	0.0576923	0.0740741	0.0588235	0.111111	0.0653061	0.0625	0.166667
	0.135922	0.0935252	0.0857143	0.110132	0.128205	0.0967742	0.0140845	0.113208	0.088	0.0604027	0.127273
	0.140351	0.126582	0.0743802	0.157635	0.0512821	0.0784314	0.028169	0.130435	0.0875	0.0875912	0.141176
	0.165217	0.0977444	0.0689655	0.123288	0.0333333	0.11236	0.0533333	0.127273	0.0401786	0.0679012	0.123967
	0.163462	0.122807	0.12844	0.134615	0.0625	0.0679612	0.03125	0.0833333	0.0723404	0.0457143	0.12605
	0.0769231	0.133333	0.0608696	0.228571	0.0263158	0.0686275	0.0555556	0.127273	0.0604839	0.0540541	0.15
	0.116505	0.138686	0.114286	0.145631	0.027027	0.105263	0.0352941	0.05	0.0414938	0.0592105	0.135593
	0.113208	0.0833333	0.0769231	0.108108	0.0588235	0.137931	0.0285714	0.113636	0.0629921	0.0797546	0.171171
	0.128713	0.1	0.112069	0.141631	0.0454545	0.0681818	0.0289855	0.16129	0.0566038	0.0645161	0.181818
	0.114286	0.135338	0.121951	0.148472	0.0294118	0.171717	0.047619	0.0980392	0.0566802	0.10303	0.122222
	0.119266	0.133333	0.13913	0.132743	0.0512821	0.0869565	0.0694444	0.122807	0.0542636	0.0661765	0.152941
	0.145299	0.0670732	0.1	0.124402	0.0263158	0.164706	0.0597015	0.148148	0.0625	0.0736196	0.0869565
	0.10084	0.0921986	0.0679612	0.124481	0.0882353	0.0816327	0.0365854	0.203704	0.0552995	0.102041	0.194175
	0.16129	0.10219	0.106796	0.119403	0.0731707	0.08	0.0135135	0.047619	0.0958333	0.0454545	0.18018
	0.185841	0.2	0.0813008	0.159292	0.0263158	0.0309278	0.031746	0.107143	0.0704846	0.0955056	0.126214
	0.0909091	0.136986	0.132075	0.107317	0	0.0991736	0.0517241	0.0483871	0.0576132	0.0559006	0.117647
	0.146341	0.145161	0.0526316	0.142857	0.0322581	0.0645161	0.0273973	0.084507	0.0867925	0.0747126	0.115789
	0.142857	0.130435	0.115702	0.0970874	0.0645161	0.12381	0.0540541	0.0666667	0.0524017	0.0277778	0.125
	0.0990099	0.116883	0.118182	0.12037	0.0322581	0.178947	0.0138889	0.0980392	0.0792952	0.0529412	0.116071
	0.0892857	0.153846	0.100775	0.137615	0.116279	0.122642	0.0307692	0.116279	0.0368664	0.0857143	0.109091
	0.138889	0.0979021	0.116071	0.108911	0.0540541	0.0736842	0.0375	0.2	0.0708333	0.0884354	0.0916667
	0.166667	0.119718	0.0540541	0.140969	0	0.0943396	0.037037	0.0892857	0.0636704	0.0692308	0.13
	0.132812	0.0909091	0.110169	0.161616	0	0.145833	0.0588235	0	0.0787402	0.0785714	0.14
	0.157895	0.081761	0.0714286	0.125	0.111111	0.161905	0.0746269	0.047619	0.0333333	0.0714286	0.164706
	0.121212	0.0972222	0.113821	0.167464	0.0625	0.134831	0.0142857	0.0697674	0.0496183	0.0718563	0.19802
	0.148515	0.1	0.0603448	0.108491	0.075	0.0963855	0.0447761	0.102941	0.0474308	0.0397351	0.173469
	0.166667	0.114865	0.155738	0.165049	0.06	0.152174	0.0632911	0.159091	0.0657895	0.0700637	0.182796
	0.142857	0.105634	0.0505051	0.0954545	0.0487805	0.056	0.0298507	0.12963	0.0585774	0.09375	0.0851064
	0.140496	0.138211	0.0775194	0.0873362	0.0227273	0.12766	0.0294118	0.0689655	0.069869	0.0789474	0.184783
	0.140351	0.130137	0.107843	0.14486	0.030303	0.164706	0.0307692	0.104478	0.0653061	0.0981595	0.133333
	0.126214	0.119497	0.0683761	0.158974	0.0232558	0.113402	0	0.0909091	0.0661157	0.0878378	0.116071
	0.138298	0.141844	0.112245	0.165138	0	0.130435	0.057971	0.0757576	0.0737705	0.0745342	0.117647
	0.155963	0.174497	0.0763359	0.138756	0.025641	0.0555556	0.057971	0.148148	0.0491803	0.0958904	0.181818
	0.162162	0.112782	0.0948276	0.156863	0.047619	0.1	0.0133333	0.15625	0.0731707	0.0632911	0.0909091
	0.126866	0.0923077	0.105263	0.112821	0.0512821	0.0490196	0.109375	0.0851064	0.0714286	0.0535714	0.12766
	0.147059	0.0649351	0.0625	0.115	0.0714286	0.122449	0.04	0.125	0.103004	0.0424242	0.163636
	0.161905	0.084507	0.125	0.115385	0.0227273	0.0882353	0.0379747	0.1	0.0635593	0.0628931	0.13
	0.1	0.089172	0.0792079	0.1	0.0645161	0.130435	0.03125	0.175439	0.0368852	0.0855263	0.157407
	0.115789	0.141892	0.166667	0.138776	0.0731707	0.0978261	0.0289855	0.186441	0.025641	0.0802469	0.0306122
	0.153846	0.104478	0.131579	0.110169	0.0909091	0.121212	0.0428571	0.131579	0.0760456	0.0596026	0.113402
	0.12037	0.130719	0.122642	0.118721	0.114286	0.113402	0.0289855	0.16129	0.0526316	0.0506329	0.164706
	0.163462	0.109489	0.0720721	0.15812	0.0217391	0.120482	0.131579	0.117647	0.047619	0.1	0.152941
	0.166667	0.132353	0.0762712	0.110204	0.0952381	0.049505	0.0535714	0.0677966	0.0635593	0.0608108	0.104167
	0.0784314	0.114094	0.0932203	0.134259	0	0.108696	0	0.0806452	0.0484581	0.0858896	0.0412371
	0.133929	0.0797101	0.131313	0.134199	0.0555556	0.15	0.0357143	0.164179	0.0772532	0.0743243	0.0989011
	0.1875	0.120301	0.103175	0.145	0.142857	0.060241	0.0441176	0.128571	0.101562	0.0921053	0.153846
	0.0948276	0.101266	0.0721649	0.144186	0.0277778	0.0561798	0.0545455	0.178571	0.0291667	0.0759494	0.12605
	0.104762	0.177305	0.0434783	0.117391	0	0.123967	0.116667	0.0714286	0.0732759	0.0580645	0.121212
	0.147826	0.148148	0.10687	0.141304	0.0227273	0.0649351	0.0634921	0.135593	0.0456432	0.0432099	0.148515
	0.182692	0.145985	0.0849057	0.117117	0.0512821	0.161905	0.0555556	0.0833333	0.0498084	0.0849673	0.193878
	0.0909091	0.0833333	0.119565	0.178571	0.0425532	0.182692	0.0142857	0.111111	0.0729614	0.0797546	0.106796
	0.168	0.110345	0.045045	0.128713	0.03125	0.0804598	0.038961	0.0384615	0.0601852	0.0628272	0.168317
	0.170455	0.116129	0.0948276	0.15534	0.0222222	0.122449	0.0340909	0.109091	0.0575221	0.0898204	0.147368
	0.125	0.124088	0.0826446	0.12963	0.0810811	0.101852	0.0416667	0.163265	0.078125	0.056338	0.123596
	0.172727	0.0866667	0.0654206	0.146789	0.0952381	0.06	0.027027	0.106383	0.0547945	0.083871	0.111111
	0.0882353	0.142857	0.0495868	0.0871795	0.0212766	0.123457	0.0125	0.0588235	0.0789474	0.0677966	0.119658
	0.126214	0.161017	0.130081	0.115741	0.0217391	0.102041	0.0769231	0.0625	0.0576923	0.0588235	0.104348
	0.131579	0.111842	0.0550459	0.137931	0.0285714	0.108911	0.0923077	0.0625	0.060241	0.0402685	0.223529
	0.128205	0.140127	0.0932203	0.178261	0.0333333	0.127907	0.0769231	0.127273	0.0837004	0.0529801	0.145631
	0.126126	0.147651	0.034188	0.181373	0.142857	0.0631579	0.105263	0.145455	0.0852018	0.0591716	0.1875
	0.194444	0.0884354	0.0769231	0.112069	0.0294118	0.139785	0.0483871	0.101695	0.0552995	0.0838323	0.0776699
	0.12069	0.121212	0.106796	0.133005	0.0243902	0.14433	0.025	0.12069	0.0805687	0.0759494	0.17757
	0.140351	0.135484	0.0854701	0.123853	0.1	0.129032	0.0277778	0.0566038	0.0445545	0.111111	0.132743
	0.12963	0.178571	0.0720721	0.157895	0.0588235	0.0707071	0.0875	0.105263	0.0530973	0.0625	0.122449
	0.105769	0.173333	0.13913	0.136986	0	0.125	0.0645161	0.0188679	0.057377	0.0460526	0.135135
	0.142857	0.0983607	0.0784314	0.137056	0.0196078	0.118812	0.1	0.132353	0.0791367	0.0774194	0.172043
	0.145161	0.122699	0.038835	0.120536	0.117647	0.142857	0.0285714	0.140351	0.086758	0.0807453	0.0645161
	0.0992366	0.12	0.0731707	0.157068	0.0487805	0.126126	0.015625	0.0833333	0.0675676	0.10625	0.209302
	0.105263	0.08125	0.0825688	0.12963	0.05	0.11236	0.0568182	0.0757576	0.0651163	0.0432099	0.0707071
	0.119266	0.163636	0.0882353	0.152284	0	0.0833333	0.0163934	0.133333	0.0727969	0.0616438	0.114035
	0.12844	0.107143	0.0761905	0.18	0.0888889	0.14433	0.028169	0.0925926	0.0569106	0.0574713	0.122449
	0.119048	0.0977444	0.105769	0.177778	0.0681818	0.0943396	0.0526316	0.140625	0.0732759	0.0805369	0.141414
	0.112245	0.116129	0.09	0.167401	0.1	0.153846	0.0588235	0.166667	0.0579151	0.112426	0.123711
	0.137931	0.103896	0.0555556	0.119048	0.075	0.14433	0.0666667	0.09375	0.0550459	0.0813953	0.13
	0.118644	0.182432	0.0761905	0.148325	0	0.168224	0	0.115385	0.047619	0.075	0.121212
	0.166667	0.0987654	0.0824742	0.125	0.027027	0.0746269	0.047619	0.142857	0.0804598	0.054878	0.168421
	0.0927835	0.10687	0.0610687	0.153846	0.0425532	0.0989011	0.0149254	0.109091	0.0669643	0.0935673	0.162393
	0.0892857	0.0684932	0.0869565	0.114155	0.0454545	0.0740741	0.0506329	0.127273	0.0469484	0.104294	0.166667
	0.172727	0.125	0.115385	0.15311	0.0238095	0.0714286	0.0655738	0.180328	0.0613208	0.0848485	0.106796
	0.133333	0.14966	0.0925926	0.15	0.0789474	0.107527	0.0535714	0.0517241	0.0769231	0.0886076	0.128713
	0.148148	0.0875912	0.0733945	0.152263	0	0.0841121	0.0566038	0.12766	0.0748031	0.0612245	0.145631
	0.153846	0.089172	0.109244	0.14218	0.0227273	0.0769231	0.015625	0.0967742	0.0689655	0.0878378	0.106383
	0.115385	0.163522	0.0930233	0.158879	0.047619	0.0898876	0.0348837	0.137931	0.0572519	0.0714286	0.164706
	0.12963	0.112583	0.12381	0.104265	0.0769231	0.141414	0.0138889	0.0689655	0.0562249	0.0547945	0.158416
	0.136364	0.116788	0.108911	0.0995025	0	0.118812	0	0.0769231	0.03125	0.075	0.160377
	0.115385	0.149254	0.0882353	0.105528	0.0588235	0.173469	0.0526316	0.0517241	0.0648855	0.0769231	0.135922
	0.151261	0.12766	0.123894	0.133663	0.0731707	0.0808081	0.084507	0.107143	0.0666667	0.084507	0.13
	0.166667	0.117647	0.125	0.142857	0.0512821	0.153846	0.0447761	0.0588235	0.0740741	0.0696203	0.106796
	0.162602	0.115385	0.0754717	0.145374	0.0769231	0.141414	0.0169492	0.152174	0.0765766	0.0408163	0.182609
	0.123967	0.119048	0.0934579	0.121693	0.05	0.144444	0.0240964	0.0588235	0.0790514	0.05	0.175258
	0.145299	0.0909091	0.106796	0.111628	0.0188679	0.132653	0.030303	0.103448	0.0704225	0.05625	0.156863
	0.0847458	0.181818	0.0952381	0.169725	0	0.117021	0.078125	0.0925926	0.084	0.0764331	0.144231
	0.141593	0.0758621	0.0708661	0.12	0.0638298	0.122642	0.0410959	0.1	0.0755556	0.0784314	0.133333
	0.132743	0.175182	0.0642857	0.143564	0.0487805	0.142857	0.0519481	0.0980392	0.0730594	0.0584416	0.121495
	0.171875	0.177419	0.0803571	0.133641	0.0869565	0.0645161	0.0526316	0.150943	0.0711462	0.05625	0.125
	0.144068	0.10596	0.132075	0.123153	0.0294118	0.0980392	0.04	0.208955	0.0660377	0.0540541	0.105691
	0.15625	0.132911	0.0416667	0.110092	0.0294118	0.139785	0.0142857	0.125	0.0801688	0.112583	0.122642
	0.16	0.111111	0.0973451	0.152709	0.0731707	0.0744681	0.078125	0.118644	0.059322	0.0892857	0.138889
	0.130081	0.0846154	0.00943396	0.173077	0.0540541	0.154762	0	0.114754	0.0598291	0.0571429	0.119266
	0.172727	0.117647	0.0673077	0.145923	0.0487805	0.103774	0.0454545	0.155556	0.03125	0.0526316	0.142857
	0.160377	0.171053	0.107438	0.130631	0	0.0877193	0.0576923	0.133333	0.055814	0.0942029	0.16129
	0.148515	0.145833	0.0947368	0.133603	0.0454545	0.148515	0.0461538	0.0862069	0.0638298	0.0529801	0.122449
	0.136364	0.153846	0.121495	0.149758	0.0277778	0.189474	0.038961	0.177419	0.0546218	0.0552147	0.178218
	0.153846	0.10559	0.102041	0.111702	0.139535	0.08	0.1	0.135135	0.0871369	0.0662252	0.114583
	0.146552	0.153846	0.0857143	0.154229	0.0882353	0.0673077	0.0144928	0.134615	0.0570342	0.107595	0.106383
	0.212121	0.138728	0.111111	0.121212	0	0.100917	0.0136986	0.216667	0.0479705	0.0714286	0.12
	0.155963	0.129252	0.0957447	0.152263	0.0909091	0.0833333	0.0819672	0.0566038	0.0742358	0.0573248	0.0849057
	0.145455	0.119048	0.0990099	0.189189	0.0277778	0.15534	0.025974	0.160714	0.0562249	0.0375	0.181818
	0.112245	0.141892	0.0894309	0.150235	0.0285714	0.0869565	0.0277778	0.169231	0.0717489	0.0662983	0.280899
	0.154639	0.132812	0.101852	0.174528	0.1	0.0970874	0.0384615	0.129032	0.0653846	0.0787879	0.0813953
	0.117117	0.122302	0.102362	0.171053	0.103448	0.183908	0.0526316	0.195122	0.0769231	0.0869565	0.160377
	0.145833	0.0890411	0.1	0.130252	0.0512821	0.091954	0	0.101695	0.0652174	0.0566038	0.0803571
	0.137615	0.134328	0.120968	0.117647	0.0714286	0.191489	0.0253165	0.0819672	0.0809717	0.0714286	0.10989
	0.1	0.120805	0.119266	0.129167	0.0857143	0.117647	0.028169	0.0952381	0.0655022	0.0927152	0.0666667
	0.0927835	0.106383	0.0818182	0.116505	0.0263158	0.1	0.0361446	0.0851064	0.0565217	0.0491803	0.148936
	0.117188	0.107595	0.0909091	0.15493	0.0357143	0.0526316	0.0487805	0.12963	0.0392157	0.0824176	0.149533
	0.09375	0.110345	0.148148	0.138462	0.0555556	0.11	0.0746269	0.142857	0.0515021	0.0465116	0.150943
	0.140351	0.143885	0.12037	0.12381	0.0882353	0.0707071	0.0634921	0.101449	0.0843882	0.0915033	0.176991
	0.132812	0.129252	0.148148	0.163462	0.0833333	0.101266	0.0735294	0.148148	0.0625	0.0612245	0.16129
	0.111111	0.160305	0.0661157	0.131222	0.0888889	0.132653	0.0410959	0.03125	0.055814	0.0764331	0.132075
	0.15534	0.111111	0.130841	0.121951	0	0.117647	0.056338	0.160714	0.0782609	0.0609756	0.169811
	0.107143	0.169231	0.0487805	0.124402	0.0681818	0.156627	0.0510204	0.102041	0.0393013	0.0963855	0.125
	0.166667	0.132867	0.103774	0.118421	0.0416667	0.0898876	0.0526316	0.116667	0.0952381	0.0625	0.0980392
	0.192982	0.114865	0.107843	0.117371	0.0714286	0.122222	0.119403	0.113208	0.0578512	0.077381	0.11
	0.100917	0.106918	0.103175	0.125	0.0666667	0.1125	0.0615385	0.0740741	0.0823045	0.0774194	0.135922
	0.134615	0.083871	0.111111	0.142157	0.047619	0.092437	0	0.0892857	0.0805085	0.0529801	0.15625
	0.123711	0.140127	0.0866142	0.165899	0.102564	0.134831	0	0.09375	0.0920502	0.0540541	0.138298
	0.153846	0.115646	0.100917	0.146919	0.0238095	0.133333	0.0153846	0.15873	0.0864198	0.0822785	0.12766
	0.117647	0.125	0.0956522	0.172727	0.0526316	0.127451	0.0655738	0.0655738	0.0622407	0.0642857	0.149123
	0.144144	0.153846	0.0655738	0.128755	0.0285714	0.137931	0.0508475	0.196429	0.0541667	0.05	0.132743
	0.115385	0.115385	0.0967742	0.121622	0.0444444	0.10101	0.0512821	0.107143	0.0625	0.0516129	0.175824
	0.102564	0.118056	0.0782609	0.131004	0.128205	0.0681818	0.0285714	0.237288	0.0532787	0.0820896	0.08
	0.109244	0.0763889	0.0789474	0.173333	0	0.156627	0	0.0625	0.0837004	0.0552147	0.123967
	0.181818	0.0993789	0.0825688	0.114428	0.108108	0.0366972	0.038961	0.1	0.0471698	0.0833333	0.12963
	0.184211	0.130435	0.103774	0.176471	0.137931	0.222222	0.0327869	0.106383	0.0488889	0.0569948	0.216981
	0.13913	0.126667	0.0458716	0.138889	0	0.0707071	0.0394737	0.166667	0.0666667	0.0566038	0.123711
	0.145161	0.10219	0.0782609	0.116071	0.0540541	0.0714286	0.025974	0.153846	0.0567686	0.0217391	0.110092
	0.104	0.0895522	0.0775862	0.160377	0.0204082	0.108108	0.0363636	0.147541	0.0808511	0.0839695	0.136364
	0.163265	0.141892	0.110092	0.161435	0.0444444	0.144231	0.102941	0.0923077	0.0580913	0.0699301	0.0947368
	0.122642	0.137681	0.0615385	0.201005	0.0263158	0.137255	0.0273973	0.0555556	0.0336134	0.0733333	0.135135
	0.0980392	0.10828	0.0927835	0.129353	0.05	0.0571429	0.0533333	0.169014	0.0590717	0.0571429	0.131579
	0.105769	0.136054	0.0833333	0.204651	0	0.109091	0.0555556	0.0454545	0.0683761	0.0774194	0.12844
	0.168224	0.130769	0.0510204	0.136364	0.025641	0.115385	0.08	0.142857	0.0580913	0.0331126	0.162162
	0.115044	0.0827586	0.148148	0.115385	0.030303	0.127907	0.05	0.0847458	0.0798319	0.0984848	0.162162
	0.224299	0.117241	0.0754717	0.137931	0.047619	0.12766	0.0625	0.0392157	0.0547945	0.0887574	0.12766
	0.0826446	0.072	0.0701754	0.12	0.0869565	0.116071	0.0327869	0.0740741	0.044898	0.0731707	0.164948
	0.0956522	0.117647	0.123711	0.116592	0	0.14	0.0379747	0.0740741	0.0560345	0.0469799	0.16129
	0.173469	0.0684932	0.141593	0.179487	0.05	0.119565	0.0461538	0.122807	0.0598291	0.0434783	0.141414
	0.140351	0.16875	0.048	0.182648	0.0697674	0.0348837	0.0163934	0.113208	0.0675676	0.110429	0.172043
	0.175926	0.125	0.139785	0.147059	0	0.0638298	0.0151515	0.0819672	0.0498084	0.0592105	0.0967742
	0.158879	0.115942	0.0277778	0.143498	0.0571429	0.0927835	0.0597015	0.122807	0.0775862	0.0909091	0.0909091
	0.113208	0.103448	0.112782	0.133333	0.105263	0.150538	0.028169	0.0576923	0.0555556	0.0700637	0.0941176
	0.152	0.0729927	0.0583333	0.162896	0.0444444	0.145631	0.028169	0.0925926	0.0566038	0.0472973	0.135922
	0.145631	0.109589	0.156863	0.17561	0.04	0.0841121	0.0689655	0.0615385	0.0489796	0.0645161	0.165049
	0.137255	0.155405	0.0683761	0.163793	0.0285714	0.18	0.0307692	0.08	0.0530973	0.0496894	0.106796
	0.125	0.14966	0.107143	0.105727	0.0540541	0.117647	0	0.0192308	0.0617761	0.0748299	0.121212
	0.0917431	0.10687	0.056	0.128079	0.037037	0.131868	0.0506329	0.0892857	0.064257	0.0680272	0.0736842
	0.183486	0.117241	0.118644	0.121076	0.0263158	0.0978261	0.0701754	0.0985915	0.0822511	0.0658683	0.159091
	0.0849057	0.101351	0.0787402	0.154545	0.0655738	0.0531915	0.0645161	0.136364	0.039801	0.0837989	0.14433
	0.163265	0.16129	0.114286	0.138393	0.0540541	0.170455	0.0666667	0.0645161	0.0423077	0.0863309	0.166667
	0.190909	0.102564	0.0967742	0.162679	0.09375	0.0638298	0.0821918	0.0892857	0.0444444	0.0679012	0.163265
	0.182609	0.0722222	0.0714286	0.132701	0	0.135802	0.016129	0.0566038	0.0550459	0.0614525	0.0927835
	0.125	0.104167	0.126316	0.17094	0.0263158	0.106383	0.0506329	0.105263	0.0752212	0.075	0.112069
	0.123711	0.117647	0.12037	0.139831	0	0.141304	0.0428571	0.1	0.0590909	0.0740741	0.116505
	0.119266	0.111111	0.0944882	0.119171	0.0576923	0.178947	0.0416667	0.133333	0.0429688	0.0320513	0.119048
	0.156716	0.127273	0.0754717	0.146465	0.0277778	0.0823529	0.0933333	0.0625	0.0462963	0.0588235	0.122642
	0.160377	0.146341	0.0615385	0.160622	0	0.146789	0.0327869	0.0350877	0.0474138	0.0738255	0.0707071
	0.173077	0.17037	0.0725806	0.133028	0.0638298	0.113208	0	0.101695	0.0590909	0.0529412	0.144231
	0.132743	0.141844	0.0754717	0.139738	0.0294118	0.139785	0.0307692	0.101449	0.0707965	0.0647059	0.150538
	0.135593	0.11465	0.072	0.115741	0.133333	0.14433	0.0131579	0.108696	0.0613208	0.0580645	0.130435
	0.161905	0.120805	0.0865385	0.135	0.0416667	0.151515	0.0307692	0.118644	0.070632	0.0882353	0.171429
	0.12931	0.113333	0.0825688	0.147208	0.0714286	0.115385	0.0526316	0.0357143	0.06639	0.0518519	0.159292
	0.170213	0.109489	0.105691	0.159483	0.0526316	0.141414	0.0882353	0.0877193	0.04329	0.0573248	0.126214
	0.091954	0.0902778	0.115385	0.111675	0.1	0.047619	0.05	0.0392157	0.0488889	0.0982659	0.196262
	0.162162	0.109589	0.0215054	0.107317	0.0681818	0.11	0.0441176	0.0555556	0.0544747	0.0866667	0.18018
	0.137405	0.121951	0.0659341	0.146789	0.0416667	0.134615	0.0153846	0.0952381	0.0378151	0.0718954	0.159091
	0.126126	0.0753425	0.101852	0.137615	0.0555556	0.119048	0.0306122	0.0416667	0.0655022	0.0509554	0.134615
	0.184	0.10274	0.116071	0.137255	0.0571429	0.0947368	0.0666667	0.130435	0.0504587	0.0794702	0.209677
	0.15942	0.114458	0.0784314	0.0867347	0.129032	0.163043	0.0361446	0.175439	0.09375	0.10625	0.122222
	0.190909	0.152174	0.153846	0.138655	0.0512821	0.12381	0.015625	0.0615385	0.0652174	0.0754717	0.15
	0.133929	0.108571	0.0891089	0.106481	0.121212	0.131868	0.0147059	0.192308	0.0805085	0.0813953	0.180723
	0.0689655	0.12987	0.112069	0.159817	0	0.0869565	0.078125	0.0508475	0.0439024	0.116129	0.206612
	0.116505	0.135135	0.142857	0.126697	0	0.0862069	0.0151515	0.0952381	0.0652174	0.0915033	0.107843
	0.191304	0.0980392	0.0826446	0.127854	0.0606061	0.152174	0.038961	0.134615	0.0695652	0.0909091	0.0961538
	0.165138	0.101911	0.104762	0.116751	0.0454545	0.116505	0.031746	0.229508	0.0585774	0.0760234	0.122222
	0.182609	0.122137	0.0650407	0.0964912	0	0.108696	0.0434783	0.06	0.0669291	0.0584416	0.137931
	0.147541	0.080292	0.0810811	0.151111	0.216216	0.141176	0.0454545	0.145161	0.0905512	0.0784314	0.091954
	0.13913	0.113333	0.0377358	0.184332	0.0689655	0.0493827	0	0.0882353	0.06639	0.0533333	0.127119
	0.114035	0.0903226	0.116071	0.138889	0.0232558	0.109756	0.0677966	0.142857	0.0705394	0.0884354	0.12
	0.119403	0.173913	0.1	0.128205	0.129032	0.120482	0.0441176	0.0983607	0.0381356	0.081761	0.157895
	0.12037	0.106667	0.115385	0.130435	0.0833333	0.178571	0.0379747	0.0925926	0.0694444	0.0685714	0.163265
	0.088	0.103226	0.125	0.140541	0.0857143	0.136364	0.0568182	0.166667	0.0572519	0.103448	0.125
	0.07	0.0728477	0.0701754	0.153488	0.0487805	0.13	0.0649351	0.189655	0.0609756	0.06	0.137931
	0.174757	0.125	0.0952381	0.157895	0.0588235	0.126437	0.0140845	0.0588235	0.0717489	0.0645161	0.118812
	0.137097	0.142857	0.137255	0.146341	0.027027	0.09375	0.037037	0.0545455	0.079646	0.0828025	0.147727
	0.145833	0.0961538	0.126866	0.135266	0.0625	0.17	0.056338	0.0847458	0.0425532	0.0633803	0.0841121
	0.12963	0.0691824	0.096	0.139013	0	0.134831	0.0819672	0.0576923	0.0603448	0.0805369	0.107843
	0.17	0.117284	0.0672269	0.125	0.0540541	0.0795455	0.0722892	0.0689655	0.0550847	0.0838323	0.142857
	0.142857	0.167832	0.175439	0.124444	0.047619	0.0714286	0.0724638	0.0735294	0.0446429	0.05625	0.151786
	0.179245	0.0791367	0.103774	0.115942	0	0.125	0.0125	0.174603	0.05	0.0643275	0.156522
	0.0761905	0.0875	0.110092	0.105769	0.0882353	0.126316	0.0128205	0.0877193	0.0585586	0.0674157	0.172043
	0.0898876	0.0729927	0.0416667	0.1	0.1	0.102273	0.0666667	0.0862069	0.108333	0.0533333	0.205607
	0.142857	0.0869565	0.109375	0.1	0.0512821	0.154762	0.0240964	0.0555556	0.0462963	0.0519481	0.0934579
	0.171171	0.135338	0.0961538	0.157692	0.0645161	0.134831	0.0657895	0.116667	0.0572687	0.068323	0.149425
	0.046729	0.0693642	0.0824742	0.104265	0.121212	0.146341	0.0136986	0.142857	0.0502092	0.0573248	0.105769
	0.104348	0.0843373	0.0545455	0.100529	0.0285714	0.0865385	0.0294118	0.106383	0.0588235	0.0576923	0.126126
	0.168067	0.173611	0.0792079	0.140097	0.0769231	0.133929	0.0454545	0.0615385	0.0650407	0.0368098	0.116883
	0.126316	0.111111	0.0991736	0.157676	0.102564	0.0612245	0	0.111111	0.0938967	0.0764331	0.12381
	0.147368	0.0718954	0.135417	0.154545	0.0416667	0.130952	0.0714286	0.140351	0.100402	0.0958084	0.09
	0.108911	0.120253	0.0608696	0.166667	0.0576923	0.15	0	0.0652174	0.0967742	0.0733333	0.1875
	0.0776699	0.150685	0.0564516	0.122549	0.0344828	0.0947368	0.0125	0.137255	0.0588235	0.047619	0.188119
	0.2	0.0942029	0.108696	0.168182	0.0652174	0.145833	0	0.145455	0.048583	0.0988372	0.15534
	0.123894	0.102941	0.107438	0.101449	0.0526316	0.114286	0.0677966	0.113208	0.0454545	0.0925926	0.15534
	0.15873	0.129771	0.122807	0.126316	0.0465116	0.0816327	0.0571429	0.132075	0.0391304	0.0887574	0.130435
	0.12069	0.109756	0.0515464	0.117925	0.025	0.125	0.0377358	0.171875	0.0526316	0.0555556	0.163265
	0.166667	0.0942029	0.0833333	0.130435	0.0243902	0.0697674	0.0810811	0.0882353	0.0680851	0.0342466	0.129032
	0.15534	0.0955882	0.0769231	0.148148	0.0612245	0.134021	0.0533333	0.111111	0.0833333	0.0536913	0.146552
	0.171717	0.105634	0.100917	0.12069	0.0227273	0.0860215	0.0338983	0.132353	0.0680851	0.075	0.163265
	0.125	0.10219	0.0756303	0.120773	0.0227273	0.0824742	0.0727273	0.166667	0.0595745	0.0535714	0.126126
	0.196262	0.109489	0.0769231	0.208738	0.0222222	0.0918367	0.0384615	0.140351	0.0763052	0.0939597	0.09375
	0.106195	0.104895	0.0625	0.15942	0.0222222	0.15	0.012987	0.0566038	0.0578512	0.09375	0.229885
	0.179487	0.132867	0.13	0.142857	0	0.129032	0.0298507	0.1	0.092511	0.0943396	0.177966
	0.163636	0.0857143	0.0229885	0.141509	0.0697674	0.0973451	0.05	0.0666667	0.0692641	0.103448	0.153846
	0.138211	0.0886076	0.0549451	0.159624	0.0714286	0.103093	0.0140845	0.114754	0.0794979	0.0555556	0.14
	0.0918367	0.134409	0.0891089	0.125581	0.0243902	0.101124	0.0625	0.0877193	0.0711111	0.0898204	0.15
	0.175926	0.118056	0.104	0.137441	0.139535	0.0833333	0.04	0.109091	0.0603448	0.08	0.1
	0.144	0.0935252	0.079646	0.146465	0.0185185	0.110092	0.114943	0.0454545	0.110132	0.0613497	0.125
	0.07	0.118012	0.0438596	0.139535	0.142857	0.177083	0.0547945	0.145455	0.0727273	0.0700637	0.132743
	0.157407	0.0894309	0.0666667	0.142157	0.0888889	0.0754717	0.129032	0.0909091	0.0731707	0.0588235	0.0989011
	0.136364	0.145985	0.159292	0.128079	0.0238095	0.136364	0.0882353	0.125	0.0743494	0.103659	0.175258
	0.140496	0.0805369	0.0967742	0.133005	0.0232558	0.162162	0.0666667	0.12963	0.0535714	0.0924855	0.166667
	0.118812	0.171875	0.0661157	0.154545	0.0857143	0.153061	0.0322581	0.0655738	0.0350195	0.0764331	0.141414
	0.111111	0.119048	0.10084	0.131455	0.0666667	0.0833333	0.0517241	0.0759494	0.0474138	0.11976	0.183908
	0.153226	0.11039	0.0792079	0.125604	0.027027	0.153061	0.0555556	0.0892857	0.0468085	0.0529412	0.164706
	0.119403	0.111765	0.0408163	0.131068	0.107143	0.117021	0.0909091	0.113636	0.0610329	0.0898876	0.203704
	0.148148	0.0927152	0.0826446	0.136792	0.0434783	0.135135	0.0666667	0.08	0.0553191	0.0492958	0.135922
	0.2	0.113475	0.0990099	0.184685	0.0833333	0.112245	0.0163934	0.103448	0.0474308	0.0542169	0.116505
	0.145455	0.139241	0.0927835	0.13964	0.08	0.117647	0.027027	0.102941	0.0471698	0.0927152	0.147368
	0.173077	0.0993377	0.102564	0.128079	0.0416667	0.105769	0.025641	0.0454545	0.0655022	0.0743243	0.153846
	0.0648148	0.120482	0.0490196	0.13	0	0.12844	0.0379747	0.0652174	0.045	0.0424242	0.185841
	0.126126	0.0869565	0.0789474	0.137778	0.0277778	0.136842	0.0273973	0.0652174	0.0497738	0.0542169	0.197802
	0.19469	0.0857143	0.108333	0.146552	0.0434783	0.0842105	0.028169	0.114754	0.0577778	0.0649351	0.134146
	0.125	0.142857	0.0869565	0.117647	0.102041	0.0555556	0.0757576	0.210526	0.061674	0.0576923	0.104762
	0.177966	0.0980392	0.0571429	0.122642	0.0731707	0.1	0.0547945	0.0434783	0.0506329	0.0492958	0.147059
	0.125	0.141104	0.057971	0.141463	0.0444444	0.131868	0.0166667	0.105263	0.0704225	0.0671141	0.132653
	0.140187	0.118644	0.0927835	0.145374	0.0227273	0.0833333	0.0923077	0.15625	0.0950413	0.106918	0.108333
	0.122951	0.142857	0.133929	0.0995025	0.0454545	0.1	0.0819672	0.102941	0.0555556	0.0714286	0.141593
	0.141414	0.0875912	0.0747664	0.160377	0	0.119266	0.025974	0.145161	0.0705394	0.101449	0.173554
	0.0849057	0.148649	0.0606061	0.145923	0.0555556	0.136364	0.0923077	0.0350877	0.045045	0.0807453	0.117647
	0.111111	0.103226	0.088	0.154545	0.0512821	0.0769231	0.0886076	0.0983607	0.0636364	0.0540541	0.166667
	0.105769	0.115385	0.0743802	0.140097	0.0238095	0.0857143	0.030303	0.0625	0.0581395	0.0718954	0.146067
	0.128205	0.152778	0.0808081	0.152284	0.025	0.132743	0.0731707	0.0512821	0.0688259	0.0649351	0.196262
	0.142857	0.103226	0.0769231	0.142857	0.0512821	0.135922	0.0757576	0.0925926	0.0619469	0.0359712	0.134021
	0.0857143	0.137405	0.0892857	0.142857	0	0.109244	0.0757576	0.0925926	0.0781893	0.0849673	0.107143
	0.142857	0.122449	0.0636364	0.105485	0.0833333	0.0697674	0.0144928	0.0862069	0.0430622	0.10119	0.19
	0.11828	0.147651	0.105769	0.136585	0.0645161	0.123596	0.0533333	0.101695	0.05	0.0769231	0.136
	0.144	0.0872483	0.0625	0.155963	0.0833333	0.134615	0.0447761	0.0869565	0.0611354	0.0588235	0.159091
	0.147826	0.10828	0.108911	0.129353	0.0689655	0.105263	0.025	0.0952381	0.0518519	0.0822785	0.179775
	0.192661	0.1	0.0384615	0.110577	0.027027	0.138298	0	0.157895	0.0611354	0.056962	0.122807
	0.117117	0.100719	0.0833333	0.131222	0.102564	0.103448	0.0263158	0.134615	0.039823	0.0363636	0.203883
	0.0882353	0.150376	0.11	0.114833	0.05	0.0747664	0.0410959	0.166667	0.0701754	0.04	0.118644
	0.180851	0.107383	0.0660377	0.133641	0.0512821	0.0625	0.0136986	0	0.0821918	0.0535714	0.130435
	0.12381	0.159722	0.0666667	0.162037	0.0555556	0.0862069	0.0273973	0.047619	0.0811966	0.0694444	0.155963
	0.122807	0.113333	0.0508475	0.178082	0.0454545	0.120879	0.047619	0.0727273	0.0482456	0.0791367	0.135593
	0.105263	0.0933333	0.0603448	0.088785	0.0263158	0.0777778	0.0338983	0.0789474	0.0726496	0.0512821	0.119565
	0.10084	0.106918	0.0839695	0.142857	0.027027	0.133333	0.0322581	0.131148	0.0493274	0.0625	0.118812
	0.105769	0.119403	0.107143	0.150259	0.0444444	0.141509	0.0506329	0.0666667	0.0625	0.0641026	0.163636
	0.112245	0.115385	0.0727273	0.13	0.0638298	0.0892857	0.031746	0.12069	0.068	0.104575	0.152174
	0.12931	0.0981595	0.06	0.10628	0.0512821	0.135922	0.0724638	0.133333	0.056	0.0482759	0.218391
	0.161017	0.120253	0.0618557	0.133641	0.0487805	0.0449438	0	0.107143	0.0502092	0.0709677	0.107527
	0.186916	0.0808824	0.107438	0.14433	0.0961538	0.0729167	0.0285714	0.0925926	0.0849421	0.0723684	0.122449
	0.188119	0.1	0.06	0.126214	0.0285714	0.121212	0.0379747	0.057971	0.0652174	0.0545455	0.189474
	0.210084	0.125828	0.0991736	0.130233	0.0540541	0.127907	0.0512821	0.163265	0.0413223	0.0816327	0.0957447
	0.166667	0.0909091	0.138889	0.0969163	0.0263158	0.131313	0.0175439	0.0925926	0.06	0.0135135	0.2
	0.188525	0.0616438	0.0673077	0.20202	0.0526316	0.0952381	0.0394737	0.0754717	0.0850202	0.047619	0.106796
	0.131313	0.114865	0.0756303	0.117347	0.0930233	0.108696	0.0253165	0.111111	0.045977	0.06	0.0934579
	0.123894	0.103448	0.0683761	0.113744	0	0.12	0.0606061	0.0606061	0.0686695	0.0608108	0.197917
	0.079646	0.0992366	0.0877193	0.0926829	0.030303	0.03125	0.0333333	0.169492	0.0728745	0.0892857	0.150442
	0.158416	0.133333	0.0917431	0.158654	0	0.118182	0.0615385	0.117647	0.0765957	0.0927152	0.142857
	0.125	0.150327	0.09375	0.14	0.0606061	0.09	0.0246914	0.104167	0.0615385	0.0496894	0.116505
	0.176471	0.114865	0.116505	0.107317	0.027027	0.148515	0.0571429	0.0576923	0.0610687	0.10559	0.112245
	0.148148	0.103659	0.0740741	0.166667	0.025	0.137931	0.0352941	0.115385	0.0580357	0.091954	0.114286
	0.17757	0.0774648	0.0294118	0.17316	0.0816327	0.106383	0.0606061	0.0847458	0.0617284	0.0827586	0.0891089
	0.173913	0.0921986	0.0916031	0.126829	0.0285714	0.12	0.0379747	0.15942	0.0598291	0.064	0.133333
	0.149123	0.124138	0.0852713	0.148472	0.0666667	0.146067	0.0172414	0.131148	0.100877	0.0855263	0.105769
	0.163793	0.101351	0.0877193	0.158371	0.0512821	0.112245	0.015625	0.0645161	0.0973451	0.0666667	0.128713
	0.113208	0.0632911	0.048	0.126829	0.0740741	0.0972222	0.0422535	0.132075	0.0944882	0.0857143	0.11828
	0.0673077	0.102564	0.133333	0.129353	0.0909091	0.102041	0.0422535	0.031746	0.0403226	0.0679012	0.091954
	0.107527	0.105263	0.0625	0.149321	0.0681818	0.111111	0.0540541	0.0638298	0.0481928	0.0654762	0.153061
	0.101852	0.107914	0.119048	0.105727	0.0294118	0.127907	0.0153846	0.0689655	0.0506912	0.0869565	0.105263
	0.121212	0.0979021	0.0413223	0.181373	0.0232558	0.0648148	0.0365854	0.104478	0.0761905	0.0784314	0.119266
	0.141509	0.176471	0.112245	0.0952381	0.047619	0.106557	0.0140845	0.15	0.060241	0.114458	0.14
	0.102564	0.100671	0.0619469	0.163717	0.030303	0.144444	0.025974	0.047619	0.0913242	0.0758621	0.102804
	0.0884956	0.0984848	0.0826446	0.142105	0.0384615	0.0888889	0.0454545	0.103448	0.0653061	0.100629	0.106195
	0.0940171	0.0928571	0.0934579	0.127451	0.0222222	0.13253	0.0588235	0.22	0.0675105	0.0542169	0.161905
	0.132653	0.0851064	0.0862069	0.159817	0.0555556	0.108108	0.0131579	0.0526316	0.0588235	0.0987654	0.127451
	0.138211	0.150327	0.0891089	0.103139	0.0294118	0.1125	0.0327869	0.153846	0.05	0.0526316	0.0804598
	0.168224	0.107383	0.049505	0.127753	0.102564	0.0891089	0.0263158	0.0740741	0.0829694	0.0921986	0.156522
	0.19469	0.144737	0.097561	0.151515	0.0487805	0.159574	0.0508475	0.0909091	0.0818966	0.048	0.122807
	0.097561	0.118421	0.155738	0.126829	0	0.0652174	0.030303	0.0612245	0.0606061	0.0866667	0.145299
	0.2	0.172414	0.114754	0.15311	0.0930233	0.10101	0.0666667	0.125	0.0646552	0.062069	0.138889
	0.132231	0.0983607	0.0825688	0.171946	0.0731707	0.112245	0.084507	0.0967742	0.0406504	0.0625	0.113636
	0.122642	0.0833333	0.0727273	0.163551	0.0384615	0.13	0.0447761	0.0909091	0.0769231	0.0516129	0.11236
	0.0873786	0.145455	0.0531915	0.134259	0	0.157303	0	0.0408163	0.0846774	0.0680272	0.168224
	0.0909091	0.141104	0.134021	0.13615	0	0.0888889	0.060241	0.0555556	0.0837209	0.081761	0.146789
	0.148148	0.0719424	0.0689655	0.110092	0.0243902	0.126126	0	0.116279	0.0746888	0.079096	0.144231
	0.168067	0.109589	0.102804	0.153846	0.0588235	0.154639	0.05	0.126761	0.0803571	0.0507246	0.0980392
	0.122642	0.106918	0.115044	0.0958904	0.0789474	0.0823529	0.0454545	0.0517241	0.07173	0.0519481	0.163462
	0.153846	0.11465	0.113043	0.144928	0	0.0851064	0.0634921	0.117647	0.0732759	0.0520231	0.159574
	0.225225	0.144828	0.0940171	0.115942	0.0576923	0.158416	0.04	0.0508475	0.0375	0.0410959	0.162791
	0.153153	0.111111	0.0825688	0.127273	0.0416667	0.115385	0.0588235	0.12766	0.0711297	0.0628931	0.121212
	0.190476	0.144737	0.0956522	0.15311	0.0512821	0.0588235	0.0491803	0.0806452	0.0409836	0.060241	0.138614
	0.09375	0.131034	0.0982143	0.127451	0	0.0943396	0.0535714	0.0375	0.0657277	0.0728477	0.117647
	0.163265	0.128205	0.0957447	0.129187	0.0222222	0.155556	0.0483871	0.0909091	0.0916667	0.0809249	0.0754717
	0.172414	0.156028	0.122449	0.107843	0.0555556	0.0625	0.0294118	0.178571	0.0803213	0.0679012	0.0884956
	0.180851	0.14966	0.1	0.191964	0.0322581	0.101852	0.0684932	0.0684932	0.0744186	0.10303	0.11236
	0.106195	0.126667	0.0618557	0.133663	0.0434783	0.112245	0.0434783	0.104478	0.073913	0.0963855	0.128713
	0.198413	0.122807	0.08	0.1133	0	0.14433	0.0240964	0.18	0.0406504	0.0897436	0.146667
	0.154545	0.075	0.080292	0.129213	0	0.115789	0.0379747	0.0701754	0.0655738	0.0422535	0.185567
	0.119565	0.156463	0.0603448	0.142157	0.097561	0.102041	0.0163934	0.111111	0.0617284	0.0493827	0.142857
	0.0612245	0.0608108	0.141414	0.111628	0.0232558	0.108911	0.038961	0.107692	0.0675105	0.0580645	0.128713
	0.157895	0.110429	0.0857143	0.133929	0.0588235	0.142857	0.0434783	0.218182	0.0462185	0.0647059	0.120482
	0.08	0.136646	0.0964912	0.116162	0.0930233	0.0645161	0.0344828	0.131148	0.0818966	0.0723684	0.156863
	0.135922	0.110294	0.0786517	0.177778	0.0263158	0.130952	0.0273973	0.131148	0.0669456	0.109195	0.111111
	0.168224	0.0980392	0.13	0.12931	0	0.126437	0.0172414	0.0535714	0.0398406	0.0758621	0.182692
	0.0849057	0.125786	0.0789474	0.168224	0.105263	0.0808081	0.0416667	0.136364	0.0788382	0.0805369	0.123457
	0.175258	0.0949367	0.0693069	0.135135	0.142857	0.111111	0.016129	0.118644	0.0722433	0.0774194	0.116667
	0.157407	0.108974	0.0634921	0.133971	0.0638298	0.134831	0	0.12	0.0548523	0.0709677	0.133333
	0.155963	0.120567	0.11811	0.0981308	0.108696	0.112245	0.0405405	0.097561	0.0585586	0.0869565	0.226415
	0.140351	0.0972222	0.165138	0.117647	0.157895	0.128713	0	0.0447761	0.059322	0.0342466	0.112245
	0.15	0.130137	0.128	0.128205	0.0263158	0.103093	0.0759494	0.166667	0.0550847	0.112583	0.0652174
	0.157407	0.106918	0.100917	0.126829	0	0.0990099	0.127273	0.144928	0.0580357	0.0662252	0.188679
	0.142857	0.0927152	0.0545455	0.106599	0.0769231	0.152174	0.0465116	0.0526316	0.0717131	0.0650888	0.123596
	0.118182	0.111111	0.12	0.150215	0.0697674	0.0843373	0.03125	0.2	0.0680851	0.0633803	0.108108
	0.161538	0.145695	0.09375	0.105263	0.0294118	0.141414	0.0405405	0.105263	0.0508475	0.0909091	0.136364
	0.181818	0.133333	0.0909091	0.146667	0	0.104651	0.0344828	0.150943	0.055336	0.0691824	0.163793
	0.235955	0.0983607	0.0672269	0.13615	0.0277778	0.123711	0.0333333	0.047619	0.0661157	0.0914634	0.153846
	0.133333	0.118881	0.0983607	0.201058	0.139535	0.12	0.0151515	0.135593	0.0851064	0.0533333	0.1875
	0.145455	0.0970149	0.0917431	0.171171	0.171429	0.0769231	0.0615385	0.0377358	0.0666667	0.0606061	0.127451
	0.192308	0.0681818	0.136364	0.121212	0.025	0.0707071	0.047619	0.131148	0.0487805	0.0361446	0.133333
	0.118812	0.118881	0.0884956	0.127358	0	0.0947368	0.0384615	0.0740741	0.0873016	0.0394737	0.0891089
	0.168224	0.0928571	0.117117	0.147321	0.0961538	0.0660377	0.0116279	0.0338983	0.0530973	0.0839161	0.117647
	0.162162	0.156863	0.0818182	0.124378	0.0454545	0.10989	0.0266667	0.0666667	0.0677291	0.0641026	0.137255
	0.180952	0.115854	0.0733945	0.116505	0.117647	0.0879121	0.0547945	0.0701754	0.0622222	0.0523256	0.15534
	0.138211	0.0962963	0.102564	0.144796	0.113636	0.192771	0.0641026	0.137255	0.0653061	0.0642857	0.0882353
	0.172131	0.0849673	0.059322	0.162304	0	0.0660377	0.0689655	0.146341	0.0788382	0.0318471	0.092437
	0.170213	0.10828	0.0909091	0.139423	0.0232558	0.105882	0.0294118	0.0704225	0.0683761	0.0797546	0.115789
	0.178571	0.105263	0.0948276	0.15	0.0606061	0.0925926	0.0487805	0.0697674	0.0515873	0.05625	0.18
	0.17	0.102041	0.0916031	0.115556	0.0285714	0.0594059	0.0769231	0.166667	0.081448	0.0709677	0.116279
	0.126316	0.108108	0.132231	0.140187	0.0227273	0.117647	0.0735294	0.131148	0.0686695	0.0314465	0.144144
	0.127119	0.148649	0.141667	0.114679	0.0638298	0.134021	0.0677966	0.0945946	0.0669643	0.0808824	0.112245
	0.0991736	0.0880503	0.0769231	0.153153	0.105263	0.121212	0.0833333	0.137931	0.0775862	0.075188	0.192982
	0.170213	0.173077	0.0884956	0.159794	0.0204082	0.134831	0.0140845	0.0847458	0.0788382	0.0647059	0.135922
	0.0761905	0.1	0.037037	0.0994764	0.0652174	0.0588235	0.0289855	0.15	0.0491803	0.0503145	0.143939
	0.128	0.0714286	0.105769	0.146465	0.147059	0.0941176	0.030303	0.0740741	0.0409091	0.0846561	0.135417
	0.127451	0.137255	0.127273	0.113744	0.0487805	0.14433	0.0294118	0.108108	0.0789474	0.0745342	0.183206
	0.196078	0.0784314	0.08	0.0833333	0.0444444	0.183333	0.0461538	0.12069	0.0550847	0.0764331	0.141414
	0.152542	0.135135	0.135135	0.108374	0.0681818	0.107843	0.038961	0.12	0.114833	0.0424242	0.178571
	0.165049	0.0921986	0.1125	0.105263	0.047619	0.1	0.0483871	0.0754717	0.064257	0.0666667	0.12069
	0.0934579	0.161765	0.0610687	0.15736	0.108696	0.141414	0.0208333	0.105263	0.0723404	0.0782123	0.134615
	0.125	0.0909091	0.0319149	0.158798	0	0.0860215	0.0151515	0.108108	0.0565217	0.0506329	0.142857
	0.162162	0.16	0.072	0.11215	0	0.156863	0.0135135	0.0943396	0.078341	0.0764331	0.0873786
	0.150442	0.0592105	0.105769	0.126697	0.0909091	0.105263	0.0394737	0.16129	0.058296	0.0580645	0.228571
	0.108911	0.144654	0.0737705	0.121076	0.0512821	0.183673	0.0813953	0.0408163	0.0672646	0.0652174	0.138614
	0.0970874	0.12	0.0934579	0.130631	0	0.122642	0.0576923	0.0454545	0.0423729	0.0691824	0.148515
	0.111111	0.117647	0.0754717	0.0859729	0.0833333	0.115385	0.0714286	0.12963	0.0478261	0.0789474	0.127273
	0.113208	0.186667	0.0990099	0.109589	0.0810811	0.121951	0.0634921	0.155556	0.060241	0.0710383	0.0865385
	0.153226	0.144828	0.0392157	0.115741	0.0555556	0.151515	0.0689655	0.135593	0.0452489	0.0759494	0.145631
	0.158416	0.0961538	0.161616	0.134615	0.0588235	0.0869565	0.0769231	0.141026	0.0393701	0.0641026	0.135417
	0.163636	0.116129	0.0948276	0.120219	0.025	0.147059	0.0641026	0.047619	0.069869	0.0566038	0.125
	0.08	0.0987654	0.0485437	0.148148	0.0512821	0.136364	0.0289855	0.0512821	0.0510638	0.0463576	0.125
	0.136	0.0925926	0.0982143	0.107843	0.0416667	0.14433	0.0491803	0.148936	0.0694444	0.0487805	0.184466
	0.184466	0.152318	0.0720721	0.10582	0.0681818	0.138298	0.0512821	0.037037	0.0336538	0.0714286	0.144144
	0.138614	0.124088	0.0782609	0.131818	0	0.0833333	0.0416667	0.0434783	0.0691057	0.0759494	0.115385
	0.131313	0.0662651	0.122222	0.14359	0.0652174	0.165049	0.027027	0.0892857	0.0661157	0.0516129	0.159292
	0.12605	0.119718	0.0789474	0.119617	0.05	0.0582524	0.0724638	0.114754	0.101695	0.0857143	0.198113
	0.114583	0.119205	0.106195	0.177273	0.0833333	0.13	0.0140845	0.0819672	0.0560345	0.0805369	0.127273
	0.192982	0.0869565	0.0842105	0.14978	0.097561	0.0681818	0.0243902	0.145161	0.0565217	0.0490798	0.0707071
	0.163462	0.161074	0.0918367	0.150259	0.0588235	0.132743	0.0724638	0.132075	0.0497925	0.0509554	0.117117
	0.160714	0.0958904	0.047619	0.126638	0.0322581	0.106383	0.0185185	0.142857	0.0577778	0.0930233	0.165217
	0.106796	0.10303	0.10274	0.12963	0.105263	0.09375	0.0606061	0.125	0.0366972	0.0461538	0.164948
	0.0857143	0.107595	0.0840336	0.123762	0.0833333	0.0744681	0.03125	0.0740741	0.0571429	0.0733333	0.151786
	0.116667	0.0666667	0.118182	0.112613	0.0425532	0.170732	0.0677966	0.0967742	0.0803213	0.0402685	0.144231
	0.228571	0.0961538	0.0865385	0.163462	0.08	0.136364	0.0487805	0.0434783	0.0680851	0.060241	0.151515
	0.123457	0.106918	0.123711	0.131915	0.0425532	0.0769231	0.0491803	0.0877193	0.0564516	0.101449	0.133929
	0.201681	0.139073	0.0990099	0.0769231	0.0606061	0.184466	0.0493827	0.0862069	0.0609756	0.0516129	0.113402
	0.166667	0.126761	0.0677966	0.134615	0.03125	0.127907	0	0.0724638	0.055794	0.0542169	0.0619469
	0.157025	0.136646	0.111111	0.170404	0	0.091954	0.0555556	0.118644	0.0548523	0.0461538	0.105769
	0.12	0.148649	0.12037	0.117647	0.0344828	0.116505	0.030303	0.115385	0.0526316	0.0863309	0.165049
	0.130841	0.105263	0.0660377	0.126697	0.0810811	0.0681818	0.0666667	0.0714286	0.0545455	0.06875	0.102564
	0.113208	0.0645161	0.111111	0.140187	0.03125	0.0952381	0.0294118	0.0555556	0.0629921	0.0469799	0.141509
	0.117647	0.0945946	0.0733945	0.151515	0	0.0841121	0.0519481	0.0535714	0.0565217	0.0855263	0.21875
	0.123711	0.141732	0.106796	0.131222	0.111111	0.1	0.0153846	0.132075	0.092437	0.0666667	0.156522
	0.153846	0.121795	0.12963	0.140777	0.0384615	0.117647	0.0175439	0.0888889	0.0666667	0.0454545	0.164706
	0.135922	0.102941	0.0970874	0.137778	0.0487805	0.0574713	0.0649351	0.109375	0.0464135	0.0662651	0.08
	0.168142	0.113636	0.0555556	0.172414	0.08	0.100917	0.0277778	0.16	0.105932	0.05625	0.188679
	0.161905	0.0864198	0.0654206	0.163793	0.1	0.107143	0.04	0.0338983	0.069869	0.0737705	0.177419
	0.106796	0.15493	0.0869565	0.164384	0.0277778	0.104348	0.0266667	0.162791	0.0555556	0.0482759	0.146154
	0.207547	0.0903226	0.045045	0.172727	0.108696	0.146341	0.0363636	0.0892857	0.0546875	0.0662252	0.128713
	0.172727	0.103226	0.0582524	0.161765	0.0789474	0.139785	0.0135135	0.0615385	0.0601852	0.0804598	0.11215
	0.201923	0.0933333	0.0727273	0.170507	0.0377358	0.160377	0.028169	0.102041	0.0729614	0.0779221	0.141304
	0.2	0.167702	0.0792079	0.123288	0.0526316	0.106383	0.0520833	0	0.0869565	0.0479042	0.135417
	0.108527	0.138889	0.103448	0.131313	0.0294118	0.158879	0.0704225	0.111111	0.0851064	0.0479042	0.0645161
	0.201835	0.125	0.0884956	0.167488	0.170732	0.0851064	0.0512821	0.12	0.0403587	0.1125	0.13
	0.195876	0.0814815	0.0846154	0.133621	0.03125	0.114583	0	0.166667	0.0650407	0.0804598	0.113636
	0.204082	0.0981595	0.0630631	0.122066	0	0.0595238	0	0.0576923	0.0611354	0.0406977	0.0917431
	0.0991736	0.0896552	0.0961538	0.118721	0.0789474	0.113924	0.0422535	0.15	0.0840336	0.0529801	0.106195
	0.100917	0.165563	0.116505	0.126904	0.0238095	0.134454	0.0571429	0.0731707	0.0423729	0.0783133	0.0952381
	0.122951	0.109589	0.0683761	0.150485	0.0344828	0.0736842	0.0615385	0.0925926	0.0917431	0.112426	0.135593
	0.203125	0.115385	0.137405	0.117347	0.0681818	0.148649	0.0649351	0.142857	0.0291667	0.0670732	0.171717
	0.168	0.123288	0.100917	0.141553	0.027027	0.130435	0.0666667	0.1	0.0995671	0.0849673	0.111111
	0.165138	0.0479452	0.12381	0.114428	0.0555556	0.0754717	0.037037	0.0188679	0.055794	0.06875	0.155963
	0.0789474	0.128378	0.0891089	0.190698	0.0769231	0.147826	0.0153846	0.03125	0.0588235	0.0457516	0.206897
	0.161616	0.0855263	0.0762712	0.122271	0.0238095	0.0879121	0.05	0.0677966	0.0825688	0.0909091	0.103093
	0.15	0.110294	0.0598291	0.140187	0.0714286	0.0957447	0.0588235	0.101695	0.0566802	0.0384615	0.132075
	0.103774	0.143939	0.126126	0.141026	0.0769231	0.136842	0.0144928	0.196721	0.0515021	0.0598802	0.119565
	0.201923	0.134921	0.121495	0.178423	0.047619	0.116505	0.03125	0.0461538	0.0734694	0.0909091	0.181818
	0.107143	0.151079	0.1	0.134259	0.0227273	0.0823529	0.0506329	0.0980392	0.08	0.0408163	0.150943
	0.211538	0.0814815	0.111111	0.111111	0.0425532	0.104651	0.028169	0.102041	0.0743802	0.0613497	0.15
	0.146552	0.148387	0.0901639	0.131356	0.097561	0.123596	0.030303	0.118644	0.0747664	0.0758621	0.15625
	0.154639	0.152174	0.145161	0.126638	0.0769231	0.122449	0.030303	0.136364	0.0658436	0.0522876	0.0826446
	0.108333	0.107383	0.0666667	0.0995671	0.0833333	0.117021	0.0735294	0.0689655	0.0695652	0.0884354	0.118812
	0.175439	0.125	0.0882353	0.128319	0.0243902	0.155556	0.0853659	0.0677966	0.0454545	0.0864198	0.191919
	0.146789	0.125	0.0925926	0.133028	0.05	0.107843	0	0.115942	0.0769231	0.0512821	0.171717
	0.144231	0.123967	0.119266	0.1875	0.037037	0.169492	0	0.0625	0.0740741	0.0516129	0.140351
	0.162162	0.0703125	0.162602	0.13964	0.05	0.125	0.0547945	0.111111	0.0576923	0.0567376	0.131313
	0.123894	0.112426	0.125	0.126087	0	0.12381	0.0298507	0.134615	0.0720339	0.0625	0.117647
	0.148515	0.10687	0.107843	0.113636	0.0487805	0.12605	0.0140845	0.0689655	0.0376569	0.0421687	0.142857
	0.179245	0.0972222	0.0686275	0.0900901	0.0454545	0.132653	0.0769231	0.0909091	0.0705394	0.0849673	0.146789
	0.176923	0.136986	0.133929	0.0757576	0.1	0.0842105	0.0266667	0.0208333	0.0826446	0.0413793	0.157407
	0.114286	0.164557	0.0606061	0.158416	0.0212766	0.0930233	0.0714286	0.0952381	0.0495868	0.0606061	0.215686
	0.14	0.155844	0.0423729	0.0947867	0.163265	0.13	0.107692	0.0909091	0.0495495	0.0592105	0.132743
	0.113821	0.10596	0.103774	0.173469	0.2	0.131313	0.0886076	0.0566038	0.0384615	0.0467836	0.130435
	0.155556	0.160584	0.0952381	0.143498	0.025641	0.0714286	0.0119048	0.0980392	0.0909091	0.0903614	0.149533
	0.0956522	0.115152	0.119658	0.117073	0.0833333	0.0989011	0.0285714	0.0925926	0.0421941	0.0933333	0.0909091
	0.112245	0.0933333	0.0909091	0.164319	0.075	0.12069	0.05	0.129032	0.0429185	0.0709677	0.147059
	0.186992	0.129496	0.0917431	0.102326	0.0487805	0.112245	0.028169	0.0172414	0.0553191	0.108844	0.0970874
	0.196429	0.136054	0.0826446	0.139896	0.0512821	0.114286	0.0740741	0.140351	0.0406504	0.0952381	0.131868
	0.105263	0.0915033	0.17094	0.112554	0.0526316	0.125	0.0344828	0.08	0.0847458	0.05625	0.117021
	0.142857	0.119048	0.0862069	0.155779	0.027027	0.14433	0.0253165	0.0483871	0.0852018	0.0662983	0.149533
	0.183486	0.0965517	0.0603448	0.141414	0.0204082	0.0909091	0.0277778	0.244898	0.0656371	0.0604027	0.180952
	0.186916	0.165468	0.0673077	0.113122	0.179487	0.106796	0.0128205	0.116667	0.0507812	0.037594	0.121212
	0.174312	0.0921053	0.11215	0.117647	0.121212	0.08	0.0147059	0	0.0884956	0.0783133	0.184211
	0.16	0.0897436	0.0776699	0.100478	0.0612245	0.0918367	0.0149254	0.107143	0.0790698	0.0855615	0.111111
	0.12844	0.114094	0.09	0.162791	0.0232558	0.134831	0.0428571	0.150943	0.0614754	0.0792683	0.145631
	0.0884956	0.0728477	0.0869565	0.204188	0.0243902	0.131313	0.0307692	0.109375	0.0262009	0.0437956	0.0990991
	0.18797	0.0674847	0.106383	0.141509	0.0666667	0.101124	0.0793651	0.153846	0.0524194	0.0948905	0.106796
	0.109091	0.116279	0.0505051	0.16895	0.0769231	0.111111	0.0384615	0.166667	0.0677966	0.0764331	0.172414
	0.152381	0.120301	0.0648148	0.133333	0.0217391	0.121951	0.0857143	0.162162	0.0956522	0.0591716	0.123711
	0.161905	0.14966	0.163636	0.108808	0.0833333	0.0612245	0.107143	0.112903	0.0645161	0.0786517	0.103774
	0.123894	0.122302	0.079646	0.140097	0.0588235	0.0446429	0.015873	0.155172	0.0361446	0.0872483	0.156863
	0.0990099	0.114094	0.0909091	0.208955	0.097561	0.170213	0.0606061	0.0980392	0.0517928	0.0807453	0.140351
	0.0887097	0.0728477	0.0571429	0.0846561	0.0217391	0.141414	0	0.16	0.057377	0.0738255	0.0983607
	0.138889	0.1	0.106796	0.16129	0.0789474	0.126214	0	0.145161	0.059633	0.0441176	0.175
	0.159574	0.103226	0.102564	0.156566	0.15625	0.108911	0.037037	0.130435	0.0460251	0.0909091	0.18018
	0.158879	0.122449	0.0943396	0.149758	0.030303	0.152174	0.0243902	0.126984	0.0585586	0.060241	0.122807
	0.166667	0.172662	0.133333	0.0925926	0.030303	0.0943396	0.0246914	0.0833333	0.0519481	0.0759494	0.166667
	0.196429	0.135802	0.0654206	0.181416	0.0294118	0.15	0.0135135	0.163265	0.0726496	0.062069	0.104167
	0.092437	0.106383	0.0944882	0.165899	0.0285714	0.122449	0.025641	0.0892857	0.0530973	0.0652174	0.134615
	0.0754717	0.103704	0.0648148	0.168889	0.047619	0.0961538	0.0540541	0.0377358	0.0645161	0.0888889	0.146552
	0.104348	0.165138	0.0803571	0.133333	0	0.125	0.0833333	0.0533333	0.0779221	0.0747126	0.153846
	0.140351	0.125926	0.0956522	0.179825	0.0208333	0.0588235	0.0294118	0.104167	0.0611354	0.0638298	0.216216
	0.114583	0.0625	0.0740741	0.110092	0.0555556	0.154762	0.0681818	0.0740741	0.0806452	0.0609756	0.151515
	0.130435	0.116883	0.0862069	0.160377	0.0731707	0.11	0.0547945	0.0545455	0.0380952	0.0952381	0.127119
	0.111111	0.0592593	0.0882353	0.148515	0.111111	0.107143	0.0149254	0.0784314	0.046875	0.0823529	0.148515
	0.252336	0.117021	0.105769	0.15814	0.02	0.152174	0.0147059	0.122807	0.049505	0.0642857	0.0862069
	0.201835	0.129032	0.103093	0.120879	0.0392157	0.121739	0.0526316	0.0909091	0.0643777	0.0689655	0.108108
	0.169811	0.149351	0.130769	0.126984	0.025	0.131313	0.0169492	0.0588235	0.0896861	0.107595	0.146154
	0.101852	0.111111	0.0576923	0.142857	0.0487805	0.134021	0.112676	0.175439	0.0686695	0.04375	0.122807
	0.160377	0.111111	0.100917	0.113043	0.15625	0.108911	0.0714286	0.129032	0.0502092	0.0689655	0.091954
	0.133333	0.102941	0.0512821	0.136986	0.0285714	0.115385	0.0759494	0.135593	0.0775862	0.113208	0.12766
	0.160714	0.075188	0.0813953	0.116279	0.153846	0.154639	0.025641	0.137931	0.0912698	0.0545455	0.105769
	0.196262	0.12766	0.123894	0.112745	0.106383	0.106796	0.0357143	0.0784314	0.0798479	0.100719	0.121739
	0.155963	0.110345	0.057377	0.123288	0.027027	0.136842	0	0.0895522	0.0375	0.0890411	0.116279
	0.0860215	0.118881	0.092437	0.141414	0.0232558	0.125	0.0422535	0.0819672	0.0811966	0.0506329	0.140187
	0.168421	0.114094	0.114754	0.146341	0.075	0.0917431	0	0.0652174	0.0639269	0.0484848	0.164948
	0.126316	0.104938	0.08	0.112245	0.0727273	0.0825688	0.0153846	0.107143	0.0577778	0.0701754	0.0952381
	0.175926	0.123077	0.0852713	0.136752	0.0769231	0.149425	0.0533333	0.153846	0.0488889	0.0522876	0.0934579
	0.191919	0.12987	0.117117	0.139535	0.075	0.0736842	0.0714286	0.0377358	0.0886076	0.0864198	0.165049
	0.0980392	0.103704	0.0540541	0.133333	0.0454545	0.0980392	0.0153846	0.142857	0.0595745	0.0625	0.0857143
	0.122642	0.0962963	0.136364	0.151376	0.0416667	0.0980392	0.0416667	0.1	0.0612245	0.0849673	0.09
	0.157895	0.081761	0.107143	0.107317	0.0285714	0.0824742	0.0645161	0.0833333	0.0574713	0.0935252	0.131579
	0.169643	0.122581	0.0535714	0.145833	0	0.11828	0.0434783	0.0638298	0.0630252	0.0555556	0.0851064
	0.154639	0.1	0.0784314	0.123348	0.027027	0.12	0.047619	0.0625	0.0853659	0.0743243	0.12381
	0.152381	0.0802469	0.0887097	0.120773	0.0512821	0.12963	0	0.0625	0.0803571	0.110345	0.102041
	0.1	0.0425532	0.125	0.12093	0.0652174	0.134021	0.025974	0.134615	0.0653061	0.0359712	0.172932
	0.101124	0.101266	0.129032	0.133663	0	0.138298	0.0138889	0.111111	0.0299145	0.0722892	0.142857
	0.168317	0.117188	0.0862069	0.132701	0	0.101852	0.0493827	0.152174	0.0590551	0.0424242	0.111111
	0.100917	0.111111	0.0900901	0.18617	0.0526316	0.0909091	0.012987	0.0727273	0.0747664	0.0628571	0.213483
	0.104348	0.0855263	0.0927835	0.120536	0.0681818	0.113208	0.0135135	0.0645161	0.0786026	0.0676692	0.145631
	0.172727	0.0915033	0.0983607	0.131148	0.0882353	0.0581395	0.031746	0.1	0.0820312	0.0843373	0.146552
	0.198113	0.0927152	0.12037	0.148718	0.108108	0.2	0.0285714	0.142857	0.0595745	0.0722222	0.192308
	0.131579	0.109489	0.13913	0.110577	0.0222222	0.145631	0.0298507	0.0857143	0.0913462	0.0802469	0.190909
	0.153061	0.0967742	0.0869565	0.168142	0.05	0.0843373	0.0322581	0.0606061	0.0625	0.0733333	0.142857
	0.138462	0.0774648	0.0970874	0.137056	0.075	0.146552	0.0689655	0.117647	0.0630252	0.0833333	0.131868
	0.0842105	0.0939597	0.106195	0.122642	0.0652174	0.107527	0.0645161	0.140351	0.0944206	0.0628571	0.115385
	0.159574	0.134752	0.121212	0.127358	0.0689655	0.134021	0.0657895	0.122449	0.0683453	0.0738255	0.13913
	0.196262	0.08	0.0677966	0.126582	0.0888889	0.135922	0	0.0833333	0.0606061	0.041958	0.175926
	0.122951	0.06875	0.136364	0.092233	0.025641	0.168675	0.0140845	0.12069	0.0608696	0.0641026	0.134615
	0.189189	0.115646	0.111111	0.142857	0.0232558	0.111111	0.0597015	0.0877193	0.0883534	0.0555556	0.150943
	0.153846	0.135714	0.16129	0.118721	0.0625	0.0740741	0.027027	0.112903	0.0630252	0.06875	0.119565
	0.0703125	0.134228	0.0841121	0.131004	0.0232558	0.0786517	0.0147059	0.184615	0.0792079	0.0684932	0.0973451
	0.103774	0.083871	0.106195	0.112676	0	0.0957447	0.0133333	0.0425532	0.0555556	0.05	0.163043
	0.153846	0.148936	0.0677966	0.112195	0	0.134146	0	0.0645161	0.042471	0.0636943	0.0990099
	0.158333	0.134752	0.0521739	0.101942	0	0.133333	0.0434783	0.0862069	0.0622222	0.0714286	0.0952381
	0.125	0.153846	0.0583333	0.15873	0.0243902	0.149123	0.0547945	0.103448	0.0508475	0.0855263	0.114035
	0.115385	0.102941	0.0849057	0.153488	0.0789474	0.0849057	0.0344828	0.107692	0.068	0.084507	0.168067
	0.178947	0.062069	0.0873786	0.150442	0	0.142857	0.0645161	0.178571	0.0480349	0.06875	0.141509
	0.172727	0.154839	0.0721649	0.154867	0.0857143	0.0877193	0.0512821	0.185185	0.0591133	0.105882	0.175258
	0.153846	0.149351	0.0630631	0.125654	0.0571429	0.0666667	0.0338983	0.0877193	0.0555556	0.100592	0.0917431
	0.142857	0.116438	0.0930233	0.147321	0.0555556	0.10989	0.0126582	0	0.0691057	0.0596026	0.12
	0.149533	0.105882	0.0970874	0.127854	0.0512821	0.135417	0.015873	0.150943	0.0794979	0.146667	0.16
	0.145631	0.101911	0.117188	0.126697	0.0444444	0.130841	0.03125	0.142857	0.0652174	0.0588235	0.146789
	0.0701754	0.0758621	0.117021	0.161616	0.1	0.0612245	0.0375	0.115385	0.0714286	0.0496894	0.161905
	0.11215	0.0896552	0.0866142	0.140845	0.0645161	0.0462963	0.056338	0.0677966	0.0649351	0.107143	0.102804
	0.115044	0.104478	0.0540541	0.154867	0	0.153061	0.0266667	0.0727273	0.0649351	0.0588235	0.189474
	0.130081	0.0857143	0.0884956	0.103093	0.117647	0.136842	0.0153846	0.134615	0.07173	0.0388889	0.160377
	0.136364	0.1125	0.0695652	0.143541	0.0588235	0.1125	0.0547945	0.0833333	0.0729614	0.0760234	0.131313
	0.174757	0.0915493	0.0900901	0.115044	0.142857	0.134615	0.015873	0.0925926	0.088	0.070922	0.162393
	0.151261	0.113924	0.111111	0.18	0.0857143	0.144231	0.0151515	0.0793651	0.0547945	0.0595238	0.122222
	0.144828	0.0869565	0.12381	0.162679	0.0789474	0.142857	0.0547945	0.0727273	0.0555556	0.0643275	0.166667
	0.121212	0.0763889	0.101852	0.155	0.0625	0.113043	0.0487805	0.0923077	0.0625	0.101351	0.150943
	0.113208	0.178808	0.113821	0.0985222	0.0238095	0.115385	0.046875	0.0869565	0.08	0.0595238	0.0934579
	0.110169	0.139073	0.0857143	0.121339	0.0833333	0.122449	0.0181818	0.134615	0.0416667	0.062069	0.13
	0.242991	0.116883	0.0932203	0.116279	0.0555556	0.0803571	0.0123457	0.159091	0.0540541	0.0822785	0.195652
	0.134454	0.0896552	0.0990099	0.127119	0.0526316	0.111111	0.0540541	0.127273	0.0598291	0.0642857	0.132653
	0.110092	0.11875	0.0550459	0.170507	0.04	0.0833333	0.0540541	0.0535714	0.0926641	0.0676692	0.181818
	0.176991	0.125	0.057377	0.16129	0.0333333	0.0963855	0.04	0.0961538	0.0782609	0.107595	0.131313
	0.0944882	0.164384	0.0720721	0.159204	0.0888889	0.0898876	0.0142857	0.0597015	0.0763359	0.0984848	0.202247
	0.136842	0.157143	0.10687	0.106061	0.0434783	0.103448	0.0985915	0.140625	0.0420168	0.0740741	0.152381
	0.0952381	0.0970149	0.0614035	0.116505	0	0.117647	0.0298507	0.0793651	0.0840336	0.089172	0.110169
	0.117021	0.149351	0.12	0.134715	0.0571429	0.13	0.0540541	0.160714	0.0487805	0.0425532	0.141414
	0.154545	0.134228	0.0725806	0.132353	0.0769231	0.0707071	0.0519481	0.0740741	0.0917874	0.0588235	0.163636
	0.189189	0.127517	0.0733945	0.165217	0.047619	0.132653	0.0138889	0.114754	0.0714286	0.0909091	0.179775
	0.168067	0.133758	0.0842105	0.139918	0.0277778	0.09375	0.025974	0.0727273	0.0913242	0.0814815	0.149533
	0.12963	0.105263	0.0816327	0.131579	0	0.174757	0.0434783	0.0625	0.0806452	0.0657895	0.185185
	0.145631	0.102564	0.141509	0.0880829	0.128205	0.0967742	0.0144928	0.137931	0.0792952	0.0913978	0.155963
	0.173554	0.0530303	0.0630631	0.123762	0	0.0729167	0.0365854	0.114754	0.0614035	0.0522876	0.137615
	0.109375	0.133803	0.0973451	0.127962	0.0810811	0.0888889	0.0142857	0.16	0.0857143	0.108434	0.131148
	0.183333	0.136986	0.0583333	0.132701	0.0645161	0.147368	0.0117647	0.078125	0.0387931	0.0740741	0.15
	0.138298	0.0952381	0.152381	0.118421	0.0857143	0.122449	0.0138889	0.190476	0.0625	0.0949367	0.130435
	0.0884956	0.0977444	0.0992366	0.151659	0.0285714	0.156863	0.0606061	0.0816327	0.0592885	0.0927152	0.0526316
	0.206186	0.0878378	0.0714286	0.112613	0.0697674	0.191304	0.0307692	0.0754717	0.0533333	0.0657895	0.130841
	0.128205	0.125828	0.0681818	0.137778	0.0789474	0.0736842	0.0704225	0.125	0.0405405	0.0659341	0.180851
	0.0818182	0.144737	0.0982143	0.104478	0.0714286	0.106383	0.0483871	0.101695	0.0680851	0.05625	0.116071
	0.136752	0.111888	0.0980392	0.162037	0	0.0978261	0.0285714	0.0833333	0.0674603	0.0410959	0.15534
	0.157407	0.148387	0.0731707	0.161765	0	0.170455	0.031746	0.107143	0.0995671	0.0639535	0.173077
	0.139344	0.0955414	0.102564	0.144231	0.05	0.125	0.0666667	0.122807	0.0765957	0.106383	0.10989
	0.153846	0.1	0.141593	0.0892019	0.104167	0.0987654	0.0253165	0.148148	0.0603448	0.107383	0.105691
	0.109091	0.0748299	0.079646	0.119617	0.0465116	0.120879	0	0.0869565	0.0638298	0.0693642	0.121212
	0.168539	0.131579	0.0454545	0.100917	0.0769231	0.0654206	0.0405405	0.14	0.0504202	0.0897436	0.0943396
	0.152672	0.0719424	0.127451	0.14554	0.0571429	0.09	0.03125	0.0652174	0.0404858	0.0853659	0.153061
	0.0701754	0.108844	0.115044	0.121951	0.0967742	0.141304	0.0540541	0.147541	0.0813008	0.0943396	0.195876
	0.183673	0.160494	0.0862069	0.151515	0.0408163	0.145631	0.0735294	0.111111	0.0945946	0.0714286	0.138614
	0.133333	0.0986842	0.079646	0.136364	0.0697674	0.0978261	0.0789474	0.0877193	0.0510638	0.0866142	0.182692
	0.130841	0.103704	0.115385	0.13964	0.139535	0.0873786	0.0571429	0.116667	0.0884956	0.0722892	0.135922
	0.15534	0.112676	0.144144	0.15	0.0789474	0.0957447	0.0365854	0.0588235	0.0375	0.0759494	0.13
	0.122642	0.112676	0.079646	0.130435	0.0857143	0.102041	0.056338	0.134328	0.0935961	0.060241	0.148148
	0.145161	0.135484	0.0576923	0.174757	0.025	0.130435	0.0140845	0.0714286	0.0565217	0.0903226	0.122642
	0.171717	0.145455	0.106796	0.139535	0	0.114583	0.0428571	0.0327869	0.0762712	0.0306748	0.113402
	0.141509	0.109589	0.0703125	0.159624	0.0512821	0.08	0.0909091	0.109091	0.0717131	0.0884354	0.136364
	0.122449	0.141791	0.0672269	0.135	0.02	0.116505	0.0131579	0.152174	0.054902	0.0886076	0.08
	0.152174	0.108434	0.0900901	0.219512	0	0.0957447	0.0263158	0.109091	0.0609756	0.0365854	0.122449
	0.168317	0.135135	0.119266	0.142202	0.0465116	0.0873786	0.105263	0.0816327	0.0688073	0.0449438	0.0869565
	0.22314	0.0992908	0.0630631	0.116071	0.121212	0.1	0.043956	0.0588235	0.0657277	0.100671	0.153061
	0.140187	0.0843373	0.113043	0.165803	0.047619	0.0576923	0.0625	0.08	0.0730594	0.10625	0.0776699
	0.136842	0.104895	0.138614	0.125	0.0465116	0.103093	0.0655738	0.1	0.0827068	0.0584416	0.150442
	0.0625	0.119266	0.145631	0.0809524	0.0769231	0.0652174	0.037037	0.1	0.0456432	0.0813953	0.192982
	0.24	0.142857	0.114035	0.133971	0.0909091	0.181818	0.025	0.103448	0.0683761	0.035461	0.040404
	0.104167	0.0821918	0.125984	0.146341	0.0612245	0.0990991	0.0298507	0.0746269	0.060241	0.0839161	0.177215
	0.181818	0.151079	0.0756303	0.0894737	0.125	0.125	0.04	0.0625	0.0565217	0.0552486	0.0714286
	0.144231	0.125786	0.141732	0.12844	0.05	0.108696	0.0555556	0.125	0.0705394	0.0826446	0.128205
	0.168224	0.0897436	0.0733945	0.145631	0	0.148936	0.0422535	0.147541	0.092827	0.0745342	0.14433
	0.131868	0.135802	0.0841121	0.111607	0.0540541	0.0631579	0.0843373	0.138462	0.0833333	0.0656934	0.136364
	0.104167	0.0987654	0.0776699	0.14	0.0392157	0.11236	0.0632911	0.111111	0.0539419	0.0555556	0.176471
	0.126126	0.145695	0.0948276	0.132701	0.027027	0.0808081	0.025974	0.0784314	0.079646	0.0705128	0.153846
	0.144231	0.0882353	0.19	0.131004	0	0.138614	0.027027	0.142857	0.0641026	0.10559	0.121212
	0.144231	0.0974026	0.103448	0.135021	0.0425532	0.0697674	0.031746	0.0634921	0.0547945	0.0328947	0.173469
	0.0948276	0.15	0.0973451	0.155779	0.05	0.127907	0.0131579	0.131148	0.0617284	0.102041	0.163265
	0.117647	0.141975	0.0353982	0.151659	0.0243902	0.097561	0.0394737	0.132075	0.063745	0.0482759	0.0930233
	0.2	0.114865	0.0865385	0.146789	0.0444444	0.0769231	0.0229885	0.05	0.0474138	0.081761	0.121495
	0.179245	0.134615	0.0918367	0.173333	0.0555556	0.0978261	0.0338983	0.103448	0.0635593	0.0578035	0.13
	0.103448	0.101911	0.184466	0.0977778	0.0638298	0.0707965	0.0877193	0.0851064	0.0606061	0.126761	0.0792079
	0.178218	0.0687023	0.057377	0.128079	0.0754717	0.108911	0.0746269	0.102041	0.0691244	0.0898876	0.136752
	0.120482	0.100671	0.0857143	0.132159	0.102564	0.0891089	0.027027	0.0892857	0.0645161	0.0392157	0.163462
	0.130435	0.157534	0.0775862	0.113861	0.0769231	0.0909091	0.0181818	0.0892857	0.0650407	0.0542169	0.109091
	0.15	0.0851064	0.101852	0.154589	0.0392157	0.134146	0.0857143	0.113208	0.053719	0.0965909	0.12844
	0.115702	0.136054	0.0884956	0.142157	0.0465116	0.146789	0.0344828	0.0983607	0.103896	0.0738255	0.116505
	0.151786	0.0967742	0.0384615	0.103139	0.0212766	0.0740741	0.0461538	0.0701754	0.0807175	0.0641026	0.12069
	0.186916	0.134615	0.106796	0.131455	0.0571429	0.140187	0.0125	0.142857	0.0530973	0.107143	0.127451
	0.137615	0.111842	0.0566038	0.148837	0.025	0.14	0.0483871	0.179104	0.0565217	0.102941	0.163934
	0.0833333	0.121019	0.106195	0.106952	0.0333333	0.103093	0.0689655	0.0909091	0.0772358	0.0621469	0.13
	0.115789	0.117647	0.0686275	0.176991	0	0.0909091	0.0121951	0.0816327	0.0742358	0.0382166	0.0990099
	0.177778	0.11039	0.0377358	0.141553	0.0882353	0.0782609	0.025974	0.0983607	0.0484581	0.103659	0.076087
	0.163265	0.136054	0.0833333	0.140909	0.05	0.130841	0.027027	0.12	0.0562771	0.0833333	0.185185
	0.116505	0.10828	0.115702	0.163551	0.0392157	0.0470588	0.0731707	0.0784314	0.0645161	0.0617284	0.09375
	0.141667	0.12766	0.133858	0.134259	0.0434783	0.114583	0.0410959	0.160714	0.0555556	0.0839161	0.126437
	0.161905	0.124088	0.0892857	0.125654	0.0888889	0.191011	0.0379747	0.169811	0.0855856	0.0615385	0.0540541
	0.159574	0.14	0.0625	0.110092	0	0.120482	0.0277778	0.131148	0.0394737	0.0609756	0.127119
	0.130841	0.133803	0.116667	0.142857	0.05	0.133333	0.075	0.151515	0.0391304	0.0416667	0.154545
	0.0989011	0.13245	0.104348	0.139738	0.102564	0.116071	0.0540541	0.09375	0.0473934	0.0754717	0.12766
	0.140351	0.108844	0.0973451	0.125604	0.025641	0.0865385	0.0425532	0.127273	0.0632411	0.0625	0.112069
	0.136364	0.0993789	0.0952381	0.155	0.037037	0.104167	0.04	0.037037	0.0691057	0.062069	0.142857
	0.12963	0.107595	0.0545455	0.125	0.0697674	0.126437	0.0571429	0.0638298	0.0854701	0.0931677	0.104762
	0.132743	0.0547945	0.0932203	0.0896861	0.0238095	0.164835	0.0677966	0.0517241	0.0803213	0.0197368	0.193182
	0.106383	0.110429	0.0909091	0.14346	0.05	0.153846	0.03125	0.178571	0.0854701	0.0649351	0.130841
	0.172414	0.119205	0.120879	0.177885	0	0.115789	0.0266667	0.18	0.0562249	0.0838323	0.114583
	0.142857	0.10687	0.09	0.127962	0.025641	0.0434783	0.0609756	0.148936	0.0801527	0.0559006	0.0784314
	0.122642	0.112583	0.0854701	0.149758	0.0232558	0.122222	0.0394737	0.0357143	0.0815451	0.0955414	0.145631
	0.113402	0.100671	0.0862069	0.102326	0	0.158416	0.031746	0.0793651	0.058296	0.0878378	0.0603448
	0.147059	0.111111	0.0789474	0.114537	0.027027	0.0707071	0.025641	0.0925926	0.0776699	0.0783133	0.107143
	0.0943396	0.09375	0.0625	0.154589	0.0526316	0.168539	0.056338	0.183333	0.0638298	0.0807453	0.0714286
	0.112245	0.0909091	0.0840336	0.173077	0.0217391	0.13253	0.027027	0.0892857	0.0421941	0.0608108	0.112069
	0.12037	0.177778	0.0940171	0.151961	0.0638298	0.12	0.0757576	0.122807	0.0813008	0.0789474	0.11215
	0.191919	0.14094	0.0782609	0.162437	0.0645161	0.176471	0.060241	0.116279	0.0778689	0.0514286	0.118812
	0.153153	0.147651	0.08	0.144186	0.097561	0.130952	0.0506329	0.0952381	0.0429185	0.0714286	0.0833333
	0.101695	0.113636	0.0517241	0.116022	0.0425532	0.120482	0.0169492	0.0338983	0.0714286	0.0723684	0.154545
	0.145299	0.102564	0.121951	0.15873	0.0416667	0.115385	0.0909091	0.0535714	0.0655022	0.05	0.166667
	0.257426	0.143791	0.120879	0.131455	0.0731707	0.103774	0.057971	0.149254	0.075	0.0943396	0.151515
	0.216216	0.100775	0.122642	0.160338	0.0571429	0.148148	0.0232558	0.0925926	0.0576132	0.0629921	0.174757
	0.211538	0.144737	0.0877193	0.200913	0.05	0.133333	0.031746	0.0961538	0.053719	0.0649351	0.192661
	0.152	0.127273	0.0485437	0.162791	0.0625	0.123711	0.0441176	0.115385	0.0663717	0.0584416	0.196078
	0.0847458	0.0487805	0.0666667	0.103604	0.027027	0.0927835	0.0606061	0.0961538	0.0697674	0.0239521	0.138298
	0.134454	0.134328	0.144144	0.147619	0.0681818	0.0816327	0.0138889	0.0555556	0.026087	0.0405405	0.109244
	0.153846	0.149606	0.1	0.112069	0.05	0.114943	0.028169	0.116667	0.055336	0.0689655	0.0818182
	0.0916667	0.0945946	0.0854701	0.139738	0.030303	0.0978261	0.0394737	0.0638298	0.0786026	0.0774194	0.182796
	0.12844	0.11039	0.108108	0.146341	0	0.0660377	0	0.0895522	0.0567686	0.0612245	0.157407
	0.115044	0.0495868	0.0769231	0.153488	0.0606061	0.12844	0.0273973	0.101695	0.0742188	0.0943396	0.0909091
	0.0824742	0.0699301	0.0909091	0.151111	0.0625	0.144578	0.0422535	0.102041	0.0600858	0.0511364	0.146789
	0.165049	0.08	0.105769	0.130435	0.0487805	0.114583	0.0416667	0.155172	0.0506329	0.0359712	0.118182
	0.0660377	0.141791	0.104762	0.114583	0.0833333	0.108696	0.0875	0.0943396	0.0948617	0.0473373	0.12605
	0.113043	0.188406	0.106195	0.119403	0.0512821	0.0660377	0.0606061	0.111111	0.0708333	0.0679012	0.122807
	0.133929	0.0806452	0.123894	0.154589	0	0.103448	0.025	0.103448	0.0395257	0.106509	0.166667
	0.144231	0.154839	0.0761905	0.183962	0	0.157025	0.0136986	0.0344828	0.0723404	0.0675676	0.129032
	0.12381	0.135135	0.106557	0.118812	0.0681818	0.125	0.0454545	0.156863	0.073913	0.0903226	0.1
	0.0961538	0.0970149	0.132353	0.134021	0	0.11	0.0735294	0.114754	0.0720721	0.0658683	0.104762
	0.155738	0.057554	0.0677966	0.0805687	0.0930233	0.105882	0.027027	0.0847458	0.0460251	0.0567376	0.12037
	0.146552	0.130435	0.0884956	0.108108	0.0666667	0.0824742	0.0434783	0.0943396	0.0702479	0.0921053	0.11215
	0.2	0.125	0.0860215	0.151515	0.0571429	0.117647	0.0895522	0.160714	0.04	0.0805369	0.126214
	0.104762	0.129213	0.0727273	0.162896	0.0555556	0.115789	0.0352941	0.0925926	0.0931373	0.0714286	0.120482
	0.142857	0.0727273	0.103774	0.119816	0.0192308	0.12766	0.0493827	0.188679	0.0610329	0.0718954	0.08
	0.180851	0.162963	0.0619469	0.185714	0.0697674	0.0752688	0.030303	0.0576923	0.0590551	0.0246914	0.153846
	0.110294	0.128788	0.0743802	0.150685	0.0666667	0.103448	0.0909091	0.0892857	0.0632911	0.0902778	0.12
	0.128713	0.115152	0.0862069	0.174757	0.0333333	0.125	0.0632911	0.112903	0.0875576	0.0479042	0.15
	0.0934579	0.116438	0.12069	0.169154	0.0357143	0.111111	0.0116279	0.0847458	0.0708333	0.0967742	0.129032
	0.183206	0.136986	0.0891089	0.15	0.0857143	0.0693069	0.0422535	0.132075	0.0478088	0.0728477	0.0707071
	0.157895	0.128788	0.130435	0.114035	0	0.113402	0.056338	0.0769231	0.0762332	0.0635838	0.0990099
	0.148148	0.118421	0.0819672	0.121495	0.0681818	0.137931	0.0263158	0.114286	0.0875	0.0406504	0.165049
	0.132231	0.139706	0.0619469	0.121495	0	0.0956522	0.0491803	0.0714286	0.0635593	0.0791367	0.12844
	0.133333	0.109091	0.117117	0.169492	0.0243902	0.102564	0.0597015	0.162162	0.0717131	0.06	0.169492
	0.0882353	0.151515	0.127273	0.154255	0.0588235	0.0659341	0.0238095	0.1	0.0666667	0.0860927	0.105263
	0.169492	0.0699301	0.0943396	0.109948	0.0625	0.107143	0.0634921	0.169492	0.0722433	0.0882353	0.0744681
	0.191919	0.0700637	0.0833333	0.116883	0.0208333	0.11828	0.0508475	0.0793651	0.0829876	0.080292	0.106796
	0.147727	0.0869565	0.0721649	0.128571	0.0408163	0.043956	0.0597015	0.0972222	0.0569106	0.0621118	0.14433
	0.111111	0.156028	0.0983607	0.151376	0.0263158	0.037037	0.04	0.142857	0.0728745	0.0723684	0.121212
	0.0873786	0.112583	0.0952381	0.113122	0	0.111111	0.104478	0.0784314	0.048	0.0454545	0.121739
	0.1	0.108696	0.0980392	0.118421	0.0625	0.198113	0.0606061	0.107143	0.0539419	0.0853659	0.103448
	0.137931	0.107914	0.137255	0.121359	0.0512821	0.14	0.04	0.137931	0.0507812	0.106667	0.142857
	0.176471	0.118881	0.0555556	0.12093	0	0.148148	0.0645161	0.171875	0.0642857	0.0625	0.209524
	0.134615	0.167832	0.0784314	0.119617	0.0540541	0.145631	0.0769231	0.145161	0.0560345	0.0822785	0.137097
	0.189474	0.166667	0.102041	0.125	0.0625	0.144231	0.0746269	0.08	0.0728745	0.077381	0.145833
	0.163265	0.100671	0.0825688	0.14554	0.15	0.10101	0.0428571	0.0967742	0.068	0.0974026	0.168421
	0.0810811	0.0902778	0.0661157	0.106796	0.0204082	0.076087	0.0735294	0.0983607	0.0711111	0.0666667	0.125
	0.110092	0.0939597	0.0849057	0.119266	0.0645161	0.11828	0.0645161	0.0175439	0.0669456	0.0584795	0.153846
	0.17757	0.167785	0.0952381	0.18408	0.0754717	0.0869565	0.0625	0.0588235	0.0517928	0.078125	0.183673
	0.138298	0.124088	0.171171	0.19171	0.105263	0.123894	0.0447761	0.163636	0.0695652	0.0765027	0.177966
	0.169492	0.0981595	0.130841	0.11165	0.0526316	0.13253	0.0684932	0.0769231	0.0833333	0.0559441	0.164835
	0.118644	0.0979021	0.104839	0.173469	0.114286	0.107843	0.015873	0.111111	0.0661157	0.0949367	0.153846
	0.126214	0.0652174	0.040404	0.156951	0.0588235	0.0526316	0.0277778	0.125	0.0504202	0.0460526	0.125
	0.176991	0.119718	0.140351	0.133028	0.0882353	0.106796	0.047619	0.0819672	0.0763052	0.0774648	0.15
	0.109375	0.137681	0.0943396	0.125	0.0454545	0.0444444	0.0581395	0.153846	0.0585366	0.0568182	0.149123
	0.118812	0.104167	0.115044	0.139303	0.0238095	0.133333	0.0166667	0.16	0.0901961	0.112426	0.105263
	0.147826	0.103226	0.153153	0.126168	0	0.0842105	0.0273973	0.137255	0.0446429	0.0691824	0.148936
	0.100775	0.1	0.0526316	0.139423	0	0.14	0.0410959	0.056338	0.0720721	0.0444444	0.147059
	0.194175	0.104895	0.0655738	0.145729	0	0.0707071	0.0675676	0.148936	0.0966387	0.0588235	0.171429
	0.121495	0.117241	0.103774	0.0931373	0.05	0.0576923	0.0394737	0.131148	0.068	0.0397351	0.126316
	0.168067	0.123077	0.131579	0.0938967	0.0243902	0.135417	0.0434783	0.109091	0.0853659	0.0880503	0.164948
	0.177778	0.104478	0.103448	0.165179	0.0576923	0.171429	0.0746269	0.0727273	0.0519481	0.0736196	0.107843
	0.14433	0.160714	0.105769	0.132743	0.0294118	0.135922	0.0441176	0.153846	0.0692641	0.0608108	0.0925926
	0.15534	0.109677	0.0891089	0.145631	0.0740741	0.1	0.0819672	0.0909091	0.0694981	0.083871	0.132075
	0.161905	0.103896	0.0660377	0.151786	0.030303	0.111111	0.0434783	0.0746269	0.0875	0.0509554	0.159574
	0.172727	0.117647	0.0490196	0.142222	0.0277778	0.155556	0.0657895	0.0943396	0.0528634	0.10303	0.176471
	0.176991	0.152439	0.102362	0.138528	0.0487805	0.0714286	0.0422535	0.137931	0.0365297	0.0681818	0.121212
	0.21978	0.117647	0.142857	0.115578	0.0681818	0.105263	0.0641026	0.147541	0.0353982	0.0949721	0.12037
	0.0917431	0.101796	0.0857143	0.163462	0.136364	0.135135	0.05	0.132075	0.0452675	0.0987654	0.141414
	0.134831	0.114865	0.119266	0.150215	0.0217391	0.0808081	0.0185185	0.115385	0.06	0.10559	0.122449
	0.108911	0.114094	0.0865385	0.126263	0.176471	0.12766	0.056338	0.196721	0.0634328	0.0416667	0.113043
	0.123077	0.125	0.0743802	0.124352	0.0333333	0.148515	0.0425532	0.0862069	0.0497738	0.0748299	0.14
	0.118644	0.160256	0.0833333	0.120192	0.0909091	0.0782609	0.047619	0.117647	0.0660793	0.0470588	0.111111
	0.198276	0.142857	0.125	0.103286	0	0.0727273	0.0923077	0.037037	0.0593607	0.0670732	0.141414
	0.112069	0.08	0.114035	0.142045	0.0980392	0.105882	0.0588235	0.0819672	0.0778689	0.0691824	0.113043
	0.14876	0.130952	0.11	0.140704	0.111111	0.0824742	0.0526316	0.0851064	0.116379	0.0754717	0.136842
	0.106195	0.107595	0.111111	0.149038	0.0408163	0.164835	0.0138889	0.166667	0.0410959	0.0509554	0.137931
	0.122807	0.112676	0.107143	0.142857	0.0425532	0.0990991	0.0333333	0.0952381	0.0646552	0.103896	0.0792079
	0.207207	0.131783	0.145455	0.182692	0.0196078	0.1625	0.0273973	0.1	0.0708333	0.0606061	0.133929
	0.17757	0.1375	0.0608696	0.12963	0.0666667	0.113402	0.0447761	0.133333	0.0409836	0.0555556	0.10101
	0.159664	0.101562	0.118182	0.156863	0.125	0.121951	0.04	0.101695	0.0883534	0.10119	0.12381
	0.162393	0.130719	0.043956	0.140777	0	0.12963	0.0422535	0.0943396	0.0358566	0.0764331	0.144444
	0.109091	0.145833	0.105769	0.127358	0.030303	0.126437	0.125	0.140351	0.0561798	0.0402685	0.125
	0.0909091	0.101562	0.0686275	0.129167	0.03125	0.0865385	0.0793651	0.12963	0.0912698	0.0519481	0.11
	0.184466	0.121951	0.0777778	0.140496	0	0.106383	0.0428571	0.0666667	0.048	0.0680272	0.118812
	0.0925926	0.0915493	0.0833333	0.135135	0.0769231	0.12963	0.0273973	0.145455	0.0347826	0.111111	0.118182
	0.161616	0.0592593	0.0581395	0.127358	0.0363636	0.120879	0.0722892	0.078125	0.0717131	0.0363636	0.163265
	0.114286	0.0694444	0.0769231	0.117117	0.0357143	0.0956522	0.0746269	0.152542	0.0434783	0.0675676	0.0744681
	0.135135	0.0849673	0.117647	0.133333	0.0882353	0.168831	0.0675676	0.214286	0.0833333	0.0769231	0.146789
	0.136364	0.0872483	0.102041	0.128571	0.0263158	0.157895	0	0.121212	0.0677966	0.0502793	0.204082
	0.125	0.153285	0.0526316	0.165	0	0.12037	0.05	0.025641	0.0763052	0.0774648	0.118182
	0.0884956	0.0855263	0.0769231	0.14554	0.0363636	0.146341	0.025641	0.116667	0.0442478	0.0833333	0.142857
	0.169643	0.0952381	0.0948276	0.145374	0.0454545	0.0759494	0.0298507	0.210526	0.0588235	0.0673575	0.16129
	0.195876	0.151899	0.0982143	0.0913242	0	0.0990099	0.03125	0.142857	0.053719	0.0925926	0.181818
	0.137615	0.113333	0.09	0.145374	0	0.0898876	0.0526316	0.0566038	0.0619469	0.0636943	0.137255
	0.186441	0.0882353	0.0560748	0.102222	0.104167	0.0543478	0.0422535	0.0869565	0.0643777	0.0993377	0.169643
	0.145161	0.0814815	0.0862069	0.108911	0.1	0.113924	0.0263158	0.0535714	0.0316742	0.0338983	0.146341
	0.132231	0.139535	0.127451	0.150943	0.0227273	0.113043	0.0819672	0.0704225	0.0852018	0.0866667	0.144144
	0.126214	0.141844	0.0873016	0.100457	0.0697674	0.0673077	0.0701754	0.0566038	0.0892857	0.05625	0.119266
	0.138889	0.116279	0.0810811	0.122727	0.0357143	0.0967742	0.0434783	0.136364	0.0798319	0.0833333	0.150538
	0.09	0.102564	0.0373832	0.180095	0.0930233	0.0520833	0.0441176	0.0615385	0.0725806	0.0961538	0.157303
	0.11	0.0735294	0.0693069	0.140845	0.075	0.0961538	0.046875	0.0416667	0.057971	0.0608108	0.100917
	0.0782609	0.141892	0.119266	0.107692	0.0243902	0.118182	0.0428571	0.084507	0.090535	0.0993377	0.104651
	0.142857	0.113333	0.07	0.169643	0.047619	0.106383	0.0434783	0.127273	0.0268199	0.0816327	0.121212
	0.166667	0.115942	0.0560748	0.159204	0.113636	0.16	0.0506329	0.122807	0.0728745	0.0710059	0.105263
	0.183486	0.166667	0.136364	0.125541	0	0.101124	0.0224719	0.0555556	0.0660377	0.0333333	0.140187
	0.141509	0.0872483	0.0446429	0.148472	0.075	0.0816327	0.0588235	0.0833333	0.0759494	0.047619	0.172043
	0.0606061	0.0827586	0.092437	0.136126	0.0344828	0.132231	0.0163934	0.115942	0.0790514	0.0952381	0.104762
	0.131313	0.192593	0.0884956	0.119617	0.030303	0.105769	0.0185185	0.114754	0.0583658	0.0588235	0.183908
	0.131148	0.121795	0.0471698	0.115578	0.025641	0.0377358	0.0375	0.0212766	0.047619	0.0613497	0.144444
	0.0891089	0.0794702	0.110092	0.075	0.0277778	0.0813953	0.0273973	0.153846	0.0454545	0.0681818	0.106195
	0.0909091	0.107383	0.0701754	0.157895	0.0888889	0.138298	0.016129	0.0833333	0.0786026	0.0789474	0.121495
	0.137931	0.116438	0.0648148	0.0896226	0.025	0.0674157	0.101449	0.107143	0.0686695	0.0920245	0.168224
	0.165049	0.135484	0.113208	0.13278	0.0333333	0.0927835	0.0694444	0.0967742	0.0900474	0.0484848	0.134021
	0.131313	0.0704225	0.0810811	0.191388	0.05	0.0873786	0.0277778	0.145161	0.0438596	0.0432099	0.0810811
	0.0792079	0.150602	0.0727273	0.153846	0.027027	0.0934579	0.0394737	0.0689655	0.0900901	0.0807453	0.122642
	0.125	0.0992908	0.0720721	0.186275	0.0243902	0.0841121	0.04	0.166667	0.0590717	0.0434783	0.159574
	0.179775	0.141104	0.0582524	0.106667	0.0512821	0.0606061	0.0606061	0.0357143	0.0510638	0.0542169	0.163265
	0.142857	0.123188	0.0819672	0.170732	0.0512821	0.0666667	0.0149254	0.0793651	0.109705	0.0318471	0.127451
	0.153061	0.0986842	0.0747664	0.137931	0.0625	0.07	0.0724638	0.105263	0.0603448	0.0533333	0.127273
	0.165138	0.108974	0.102041	0.133663	0.0392157	0.122642	0.0327869	0.108696	0.0472103	0.0764331	0.125
	0.116667	0.104167	0.12037	0.116279	0.0625	0.0674157	0.05	0.0714286	0.0672269	0.0397351	0.141667
	0.136364	0.102273	0.0686275	0.186667	0.0606061	0.129032	0.0172414	0.113636	0.0548523	0.0240964	0.115789
	0.110092	0.148438	0.0660377	0.1	0.0322581	0.148936	0.0483871	0.107143	0.0629921	0.0903955	0.169643
	0.115044	0.176471	0.114754	0.142857	0.0930233	0.182692	0.0149254	0.166667	0.0491803	0.0930233	0.108911
	0.158416	0.114458	0.12381	0.169565	0.1	0.0879121	0.0806452	0.109091	0.0625	0.0576923	0.116505
	0.149123	0.0925926	0.047619	0.122727	0.12766	0.102041	0.0243902	0.0952381	0.0840708	0.0821918	0.154639
	0.17	0.137931	0.0789474	0.124444	0.0555556	0.0918367	0.0405405	0.0754717	0.0493274	0.0662651	0.2
	0.106195	0.160584	0.0447761	0.0981308	0.0645161	0.0804598	0.0434783	0.112903	0.0695652	0.0880503	0.0970874
	0.194444	0.0992366	0.0674157	0.166667	0.025641	0.12766	0.0617284	0.105263	0.0519481	0.0670732	0.0810811
	0.102804	0.150602	0.072	0.157143	0.0967742	0.127451	0.0612245	0.109375	0.0484581	0.0816327	0.162162
	0.150943	0.139535	0.0840336	0.142132	0.0857143	0.079646	0.0285714	0.134615	0.0614754	0.0625	0.114035
	0.176471	0.119205	0.0578512	0.119048	0.0204082	0.0594059	0.0517241	0.0545455	0.0553191	0.0828025	0.15
	0.190083	0.141791	0.0679612	0.146789	0.117647	0.0705882	0.0434783	0.0967742	0.0315315	0.0842697	0.115044
	0.168224	0.0896552	0.0833333	0.125541	0.075	0.165138	0.0735294	0.101695	0.0535714	0.0359281	0.123457
	0.162791	0.145833	0.108108	0.121622	0.0606061	0.14433	0	0.166667	0.0653061	0.0526316	0.193878
	0.126126	0.107914	0.0756303	0.133333	0.0285714	0.107143	0.0454545	0.170213	0.0494297	0.110345	0.141304
	0.118182	0.125	0.0701754	0.161157	0.0909091	0.0674157	0.031746	0.122449	0.0666667	0.0584416	0.0990099
	0.168142	0.0977444	0.111111	0.116592	0.0238095	0.118812	0.0121951	0.0666667	0.0458716	0.0827586	0.184211
	0.119658	0.150685	0.0679612	0.162162	0.151515	0.0729167	0.0116279	0.078125	0.0858369	0.048951	0.177083
	0.125	0.12766	0.0606061	0.132	0.0784314	0.0989011	0.0338983	0.078125	0.0504202	0.0460526	0.132653
	0.133333	0.110236	0.0782609	0.132159	0.0540541	0.151515	0.0153846	0.0701754	0.075	0.0240964	0.128713
	0.162963	0.118881	0.079646	0.109524	0	0.0574713	0.0512821	0.160714	0.0765766	0.0903226	0.0952381
	0.12931	0.157895	0.0900901	0.140704	0.0227273	0.113402	0.0491803	0.241379	0.0502513	0.076087	0.194915
	0.106195	0.1125	0.0645161	0.135514	0.047619	0.123596	0.0506329	0.12069	0.079646	0.0571429	0.180851
	0.169643	0.158273	0.123077	0.111111	0.0697674	0.126437	0.0285714	0.116667	0.0762712	0.0547945	0.144068
	0.0952381	0.136054	0.114754	0.130841	0.0714286	0.111111	0.0540541	0.0714286	0.05	0.0779221	0.162162
	0.142857	0.0970149	0.0916667	0.132701	0	0.0847458	0.0410959	0.1	0.056338	0.056962	0.121495
	0.126316	0.100671	0.115702	0.154545	0.0882353	0.146067	0.0793651	0.0833333	0.0364372	0.0714286	0.0934579
	0.126214	0.118056	0.142857	0.141553	0.0810811	0.179245	0.0253165	0.14	0.0808511	0.0971429	0.139785
	0.125926	0.0965517	0.0967742	0.161435	0.0434783	0.12766	0.0172414	0.140351	0.0452675	0.0980392	0.130435
	0.14	0.128205	0.112245	0.155963	0.0789474	0.141304	0.0724638	0.0895522	0.0512821	0.0679012	0.257143
	0.157895	0.165517	0.0909091	0.154167	0.0322581	0.166667	0.0375	0.108696	0.0560345	0.081761	0.165049
	0.15	0.10596	0.0869565	0.138075	0	0.10989	0.107143	0.101695	0.0485437	0.0654762	0.11
	0.096	0.116438	0.0743802	0.11399	0.075	0.113402	0.025974	0.140351	0.0630252	0.0503597	0.160377
	0.161017	0.146667	0.0990099	0.0874317	0.05	0.134615	0.0645161	0.145455	0.0426357	0.0457516	0.0782609
	0.15625	0.125926	0.0744681	0.159624	0.135135	0.12605	0.0862069	0.104167	0.092511	0.0747126	0.132075
	0.14433	0.0986842	0.049505	0.171053	0.0882353	0.141509	0.0675676	0.0793651	0.0524017	0.0613497	0.076087
	0.16129	0.10687	0.103774	0.121495	0.0243902	0.0934579	0.0263158	0.0740741	0.0803213	0.0387097	0.106195
	0.130435	0.150794	0.0655738	0.127273	0.0322581	0.1	0.0434783	0.0638298	0.0513834	0.083871	0.117117
	0.17757	0.137725	0.0603448	0.154589	0.03125	0.117647	0.0666667	0.152542	0.0666667	0.068323	0.0873786
