# Supplementary material for: Activity map of a cortico-cerebellar loop underlying motor planning
Source: Nat Neurosci. 2023 Oct 9;26(11):1916–28. doi: 10.1038/s41593-023-01453-x (PMC10620095; doi:10.1038/s41593-023-01453-x)
Supplement: Supplementary file 11 — Source data for Extended Data Fig. 7d. [file 41593_2023_1453_MOESM11_ESM.xlsx]

## Sheet: Ext. Data Fig. 7d
Notes:
Region ID = 1, Conjunction region
Region ID = 2, Input region
Region ID = 3, Output region
Region ID	1	1	1	1	1	1	1	1	1	1	1	1	1	1	1	1	1	1	1	1	1	1	1	1	1	1	1	1	1	1	1	1	1	1	1	1	1	1	1	1	1	1	1	1	1	1	1	1	1
Del. sel. (Δspks/s)	0.360622	0.118372	1.02954	4.97941	0.0744318	6.63535	2.44936	0.161351	0.859897	0.941989	11.179	3.25661	0.0347222	0.168994	3.62603	1.52467	7.25434	1.46383	1.02954	0.182076	5.49041	0.538834	12.1703	1.53746	6.47475	2.7356	8.89977	1.07391	0.909429	0.118372	2.36664	0.504347	0.00864304	2.44936	0.803748	5.96014	0.75566	4.55932	2.33593	2.28156	24.5836	1.47727	1.53939	1.72619	2.52348	1.42541	1.12389	2.0677	1.60201
[truncated: 48 more columns]
