# Supplementary material for: Activity map of a cortico-cerebellar loop underlying motor planning
Source: Nat Neurosci. 2023 Oct 9;26(11):1916–28. doi: 10.1038/s41593-023-01453-x (PMC10620095; doi:10.1038/s41593-023-01453-x)
Supplement: Supplementary file 12 — Source data for Extended Data Fig. 8b–f. [file 41593_2023_1453_MOESM12_ESM.xlsx]

## Sheet: Ext Data Fig.8b Lick right perf
	Sample stim																	Delay stim																	Response stim
	Spot 1	Spot 2	Spot 3	Spot 4	Spot 5	Spot 6	Spot 7	Spot 8	Spot 9	Spot 10	Spot 11	Spot 12	Spot 13	Spot 14	Spot 15	Spot 16		Spot 1	Spot 2	Spot 3	Spot 4	Spot 5	Spot 6	Spot 7	Spot 8	Spot 9	Spot 10	Spot 11	Spot 12	Spot 13	Spot 14	Spot 15	Spot 16		Spot 1	Spot 2	Spot 3	Spot 4	Spot 5	Spot 6	Spot 7	Spot 8	Spot 9	Spot 10	Spot 11	Spot 12	Spot 13	Spot 14	Spot 15
mouse 1	0.8	0.666667	0.755556	0.741379	0.759259	0.693878	0.823529	0.883721	0.644444	0.677966	0.791667	0.760417	0.821429	0.803922	0.724138	0.775		0.762712	0.755556	0.735849	0.634146	0.733333	0.617021	0.772727	0.682927	0.645161	0.660377	0.793103	0.677083	0.685714	0.673077	0.592593	0.707317		0.9	0.76087	0.459459	0.813953	0.6	0.725	0.371429	0.447368	0.294118	0.472222	0.296296	0.373494	0.787879	0.414634	0.482759
mouse 2	0.830508	0.714286	0.857143	0.809524	0.673913	0.763158	0.780488	0.761905	0.822222	0.608696	0.633333	0.634921	0.714286	0.837209	0.565217	0.702703		0.613636	0.581818	0.689655	0.533333	0.6	0.576923	0.568182	0.710526	0.552632	0.442308	0.5	0.492308	0.607143	0.484375	0.344828	0.325581		0.644068	0.520833	0.282051	0.44186	0.436364	0.555556	0.25	0.230769	0.030303	0.25	0.5	0.155172	0.68	0.470588	0.208333
mouse 3	0.824561	0.784314	0.926829	0.863014	0.876923	0.903226	0.84375	0.8625	0.788889	0.78481	0.82	0.869231	0.9	0.8	0.717949	0.833333		0.708333	0.732143	0.828571	0.716216	0.790323	0.857143	0.589286	0.666667	0.610169	0.44	0.575342	0.59292	0.557377	0.779221	0.545455	0.643836		0.78125	0.644068	0.246377	0.705882	0.473684	0.661538	0.269231	0.217391	0.133333	0.319444	0.215686	0.183333	0.603448	0.206897	0.354839
mouse 4	0.695122	0.818182	0.938462	0.907407	0.813559	0.941176	0.825397	0.861111	0.78125	0.77027	0.773585	0.866667	0.836735	0.844156	0.883333	0.849315		0.754098	0.737705	0.83871	0.795181	0.772152	0.769231	0.509804	0.779412	0.698413	0.652174	0.791667	0.675	0.735849	0.723684	0.659574	0.823529		0.788732	0.629032	0.682927	0.785714	0.710145	0.733333	0.655172	0.698113	0.62069	0.677966	0.651163	0.611111	0.734694	0.617647	0.686275
	Sample stim		Delay stim		Response stim
	Spot 17		Spot 17		Spot 17
mouse 1	0.957746		0.818182		0.507042
mouse 2	0.91791		0.663934		0.69403
mouse 3	0.894737		0.782609		0.776699
mouse 4	0.863014		0.538462		0.19403
mouse 5	0.909639		0.641892		0.886905
mouse 6	0.875		0.741935		0.666667
mouse 7	0.806452		0.897727		0.203125
[truncated: 1 more columns]

## Sheet: Ext Data Fig.8b Lick left perf
	Sample stim																	Delay stim																	Response stim
	Spot 1	Spot 2	Spot 3	Spot 4	Spot 5	Spot 6	Spot 7	Spot 8	Spot 9	Spot 10	Spot 11	Spot 12	Spot 13	Spot 14	Spot 15	Spot 16		Spot 1	Spot 2	Spot 3	Spot 4	Spot 5	Spot 6	Spot 7	Spot 8	Spot 9	Spot 10	Spot 11	Spot 12	Spot 13	Spot 14	Spot 15	Spot 16		Spot 1	Spot 2	Spot 3	Spot 4	Spot 5	Spot 6	Spot 7	Spot 8	Spot 9	Spot 10	Spot 11	Spot 12	Spot 13	Spot 14	Spot 15
mouse 1	0.952381	0.791667	0.909091	0.828571	0.844444	0.761905	0.871795	0.833333	0.941176	0.844444	0.916667	0.817073	0.83871	0.871795	0.846154	0.810811		0.893617	0.921053	0.878049	0.731707	0.878049	0.815789	0.804878	0.808511	0.770833	0.782609	0.78125	0.75	0.83871	0.95	0.756098	0.884615		0.833333	0.83871	0.9	0.818182	0.939394	0.904762	0.966667	0.942857	0.9375	0.916667	0.928571	0.934426	0.709677	0.820513	0.967742
mouse 2	0.9	0.888889	0.862069	0.878788	0.823529	0.862069	0.8	0.85	0.878788	0.918919	0.941176	0.846154	0.869565	0.935484	0.888889	0.882353		0.85	0.904762	0.851852	0.97619	0.736842	0.814815	0.861111	0.755556	0.852941	0.87234	0.814815	0.74	0.8125	0.794118	0.909091	0.914286		0.891892	0.864865	0.974359	0.88	0.935484	0.733333	0.942857	0.958333	0.972222	0.952381	0.9	0.944444	0.885714	0.941176	0.956522
mouse 3	0.929825	0.914894	0.928571	0.892857	0.86	0.830508	0.877193	0.949153	0.972222	0.888889	0.980769	0.973214	0.867925	0.913043	0.943662	0.873016		0.842105	0.75	0.54386	0.72973	0.8	0.72	0.8	0.681818	0.777778	0.75	0.84507	0.816327	0.8125	0.765625	0.863014	0.818182		0.888889	1	0.982143	0.738462	0.969697	0.890909	1	1	0.97561	0.956522	0.982456	0.981818	0.769231	0.984848	1
mouse 4	0.893939	0.9	0.9	0.901639	0.849057	0.938776	0.888889	0.931034	1	0.954545	0.938776	0.894737	0.857143	0.967213	0.901961	0.887097		0.843137	0.737705	0.741935	0.838235	0.847458	0.857143	0.877551	0.745455	0.852459	0.833333	0.880952	0.818182	0.660714	0.783333	0.844828	0.75		0.892308	0.846154	0.910714	0.68254	0.925373	0.836066	0.864407	0.929825	0.8	0.852941	0.975	0.848485	0.673077	0.919355	0.90566
	Sample stim		Delay stim		Response stim
	Spot 17		Spot 17		Spot 17
mouse 1	0.541176		0.478873		0.887755
mouse 2	0.635036		0.352941		0.705036
mouse 3	0.896552		0.826923		0.940171
mouse 4	0.9375		0.777778		0.983607
mouse 5	0.961039		0.719048		0.777778
mouse 6	0.906977		0.5		0.727273
mouse 7	0.628866		0.230769		0.944444
[truncated: 1 more columns]

## Sheet: Ext Data Fig.8c Early lick rate
	Sample stim																	Delay stim																	Response stim
	Spot 1	Spot 2	Spot 3	Spot 4	Spot 5	Spot 6	Spot 7	Spot 8	Spot 9	Spot 10	Spot 11	Spot 12	Spot 13	Spot 14	Spot 15	Spot 16		Spot 1	Spot 2	Spot 3	Spot 4	Spot 5	Spot 6	Spot 7	Spot 8	Spot 9	Spot 10	Spot 11	Spot 12	Spot 13	Spot 14	Spot 15	Spot 16		Spot 1	Spot 2	Spot 3	Spot 4	Spot 5	Spot 6	Spot 7	Spot 8	Spot 9	Spot 10	Spot 11	Spot 12	Spot 13	Spot 14	Spot 15
mouse 1	0.14	0.184211	0.161616	0.140351	0.153226	0.127273	0.141304	0.118812	0.180952	0.0909091	0.116667	0.131222	0.138889	0.12844	0.117647	0.104167		0.121951	0.0816327	0.144068	0.151515	0.108911	0.0816327	0.108911	0.133333	0.114583	0.147541	0.126761	0.136585	0.191011	0.103774	0.134831	0.0649351		0.144444	0.0989011	0.0769231	0.0961538	0.111111	0.105769	0.0609756	0.0625	0.151899	0.109091	0.0909091	0.0732984	0.0657895	0.040404	0.0897436
mouse 2	0.112632	0.183688	0.187931	0.151562	0.125	0.0893548	0.128519	0.125203	0.336066	0.161905	0.142857	0.119792	0.123913	0.118788	0.14359	0.167327		0.117829	0.151852	0.313433	0.345324	0.096875	0.152174	0.171717	0.148	0.110924	0.148175	0.114286	0.126203	0.11961	0.111374	0.108511	0.196429		0.100576	0.117895	0.109298	0.11301	0.155814	0.117308	0.121835	0.141682	0.136471	0.136842	0.109286	0.101609	0.137931	0.115789	0.121026
mouse 3	0.0765289	0.00961538	0.0577778	0.0291971	0.0314961	0.0455039	0.108065	0.133784	0.0344828	0.0306748	0.0423729	0.0655039	0.0438596	0.0725	0.0753165	0.0536913		0.0673529	0.0584746	0.0229008	0.0322581	0.0538462	0.109901	0.0565289	0.0347222	0.0300752		0.0751613	0.0338983	0.133858	0.0737838	0.0441176	0.0709677		0.023622	0.0252101	0	0.0479452	0.0223881	0.0555039	0	0	0.0442478	0.03125	0.508333	0.0114943	0.0229008	0	0.0133333
mouse 4	0.0736196	0.0920155	0.14094	0.137681	0.138686	0.127119	0.0625	0.100671	0.133333	0.0709677	0.0782609	0.0869565	0.0940171	0.0833333	0.111111	0.103896		0.105263	0.114286	0.0454545	0.0722892	0.103226	0.0538462	0.0733945	0.101449	0.112676	0.107143	0.106796	0.0881226	0.097561	0.0774194	0.138211	0.156028		0.0604027	0.016129	0.0479452	0.0753425	0.0784314	0.0833333	0.0714286	0.1	0.0921986	0.0555556	0.0729167	0.0732759	0.0512821	0.0986842	0.0666667
	Sample stim		Delay stim		Response stim
	Spot 17		Spot 17		Spot 17
mouse 1	0.0621762		0.231111		0.133047
mouse 2	0.0681818		0.139159		0.0512048
mouse 3	0.0515464		0.0390244		0.0562009
mouse 4	0.182292		0.20765		0.122581
mouse 5	0.0234604		0.0514136		0.0328358
mouse 6	0.232323		0.171429		0.112245
mouse 7	0.106667		0.152778		0.0234742
[truncated: 1 more columns]

## Sheet: Ext Data Fig.8c Ignore rate
	Sample stim																	Delay stim																	Response stim
	Spot 1	Spot 2	Spot 3	Spot 4	Spot 5	Spot 6	Spot 7	Spot 8	Spot 9	Spot 10	Spot 11	Spot 12	Spot 13	Spot 14	Spot 15	Spot 16		Spot 1	Spot 2	Spot 3	Spot 4	Spot 5	Spot 6	Spot 7	Spot 8	Spot 9	Spot 10	Spot 11	Spot 12	Spot 13	Spot 14	Spot 15	Spot 16		Spot 1	Spot 2	Spot 3	Spot 4	Spot 5	Spot 6	Spot 7	Spot 8	Spot 9	Spot 10	Spot 11	Spot 12	Spot 13	Spot 14	Spot 15
mouse 1	0.104651	0.0806452	0.060241	0.0510204	0.0571429	0.0520833	0.0759494	0.0449438	0.0581395	0.0545455	0.0943396	0.0572917	0.0483871	0.0421053	0.0666667	0.0697674		0.0185185	0.0777778	0.0693069	0.0238095	0.0444444	0.0555556	0.0555556	0.032967	0.0588235	0.0192308	0.226129	0.0847458	0.0694444	0.0315789	0.0779221	0.214444		0.0649351	0.0609756	0.197917	0.0744681	0.113636	0.11828	0.12987	0.188889	0.0149254	0.132653	0.0833333	0.180791	0.084507	0.157895	0.126761
mouse 2	0.0660377	0.0792079	0.0985915	0.0963855	0.101852	0.0555556	0.101266	0.0120482	0.0246914	0.0967742	0.0208333	0.0495868	0.0188679	0.097561	0.152542	0.0405405		0.0454545	0.039604	0.0652174	0.032967	0.0666667	0.0813953	0.0243902	0.117021	0.109756	0.038835	0.0909091	0.0714286	0.0638298	0.0294118	0.2	0.133333		0.04	0.114583	0.123596	0.139241	0.0833333	0.056338	0.126437	0.202532	0.154762	0.149425	0.197297	0.104	0.2	0.128205	0.283582
mouse 3	0.0420168	0.0485437	0.0142857	0.0300752	0.0650407	0.0472441	0.0162602	0.027972	0.0357143	0.0443038	0.0973451	0.0472441	0.0550459	0.0253165	0.0324675	0.0425532		0.0444444	0.0769231	0.0078125	0.0133333	0.0588235	0.01	0.0672269	0.0503597	0.0542636	0.028777	0.027027	0.0745614	0.00909091	0.013986	0.0153846	0.0347222		0.0483871	0.112069	0.0875912	0.0431655	0.0610687	0.0551181	0.0849057	0.108696	0.0648148	0.0903226	0.092437	0.108527	0.0390625	0.1	0.101351
mouse 4	0.0198675	0.0413223	0.0234375	0.0336134	0.0508475	0.0291262	0.025	0.0298507	0.00854701	0.0277778	0.0377358	0.015873	0.00943396	0.034965	0.00892857	0.0217391		0.0588235	0.016129	0.015873	0.0194805	0.00719424	0.0162602	0.00990099	0.00806452	0.015873	0.02	0.0217391	0.0336134	0.018018	0.048951	0.00943396	0.0336134		0.0285714	0.0655738	0.00719424	0.0148148	0.035461	0	0.1	0.0598291	0.0390625	0.0661765	0.0674157	0.0372093	0.0900901	0.0510949	0.0714286
	Sample stim		Delay stim		Response stim
	Spot 17		Spot 17		Spot 17
mouse 1	0.138122		0.0445087		0.163366
mouse 2	0.0557491		0.0300752		0.133333
mouse 3	0.0108696		0.00507614		0.0134529
mouse 4	0.0254777		0.0551724		0.0588235
mouse 5	0.039039		0.0324324		0.037037
mouse 6	0.0131579		0.045977		0.045977
mouse 7	0.0547264		0.0218579		0.159615
[truncated: 1 more columns]

## Sheet: Ext Data Fig.8d Reaction time
	Sample stim																	Delay stim																	Response stim
	Spot 1	Spot 2	Spot 3	Spot 4	Spot 5	Spot 6	Spot 7	Spot 8	Spot 9	Spot 10	Spot 11	Spot 12	Spot 13	Spot 14	Spot 15	Spot 16		Spot 1	Spot 2	Spot 3	Spot 4	Spot 5	Spot 6	Spot 7	Spot 8	Spot 9	Spot 10	Spot 11	Spot 12	Spot 13	Spot 14	Spot 15	Spot 16		Spot 1	Spot 2	Spot 3	Spot 4	Spot 5	Spot 6	Spot 7	Spot 8	Spot 9	Spot 10	Spot 11	Spot 12	Spot 13	Spot 14	Spot 15
mouse 1	0.106812	0.105221	0.110036	0.108835	0.113694	0.104388	0.108711	0.104186	0.109963	0.109716	0.106262	0.106272	0.104483	0.108773	0.111401	0.106624		0.113194	0.107918	0.10965	0.105891	0.11192	0.100733	0.108776	0.111551	0.113641	0.108858	0.113288	0.110073	0.114319	0.107753	0.10381	0.110038		0.1154	0.112524	0.130586	0.124222	0.113241	0.114007	0.123931	0.121086	0.130727	0.132268	0.142545	0.133271	0.145057	0.120551	0.157627
mouse 2	0.0983144	0.102991	0.0971369	0.0958486	0.101828	0.0904299	0.115306	0.100624	0.110071	0.10504	0.0988326	0.102306	0.103831	0.107534	0.120619	0.117871		0.102184	0.105006	0.0936253	0.108044	0.101824	0.0939855	0.103961	0.102652	0.112186	0.107943	0.114018	0.108226	0.111333	0.109685	0.125113	0.11433		0.133442	0.117829	0.109978	0.108324	0.11152	0.115128	0.114277	0.108105	0.100087	0.106816	0.112946	0.113909	0.121683	0.104495	0.126783
mouse 3	0.0995527	0.107731	0.100581	0.0978258	0.0968	0.0975741	0.10585	0.0995043	0.105938	0.102552	0.100202	0.0999967	0.108542	0.100258	0.103073	0.106466		0.102489	0.107768	0.111189	0.104732	0.11106	0.108207	0.113981	0.110045	0.11827	0.116106	0.115506	0.103937	0.112595	0.106815	0.102928	0.11311		0.106539	0.126757	0.147805	0.14675	0.120291	0.144677	0.141569	0.150195	0.145256	0.148204	0.156291	0.15072	0.137305	0.143667	0.146937
mouse 4	0.101513	0.100351	0.101392	0.0980277	0.0989411	0.101651	0.112978	0.101661	0.106604	0.102492	0.0967292	0.101158	0.107044	0.101686	0.103395	0.113034		0.105729	0.108472	0.104689	0.104528	0.1099	0.100608	0.110965	0.111612	0.110998	0.109644	0.107704	0.105548	0.10791	0.102669	0.107263	0.103413		0.115202	0.126373	0.124947	0.117124	0.112859	0.115162	0.126138	0.127057	0.12055	0.133719	0.134847	0.137846	0.124885	0.119774	0.123664
	Sample stim		Delay stim		Response stim
	Spot 17		Spot 17		Spot 17
mouse 1	0.114106		0.125884		0.125884
mouse 2	0.114061		0.114838		0.107283
mouse 3	0.102982		0.111319		0.16943
mouse 4	0.123912		0.121895		0.149113
mouse 5	0.107936		0.102087		0.122164
mouse 6	0.127926		0.126617		0.121213
mouse 7	0.108284		0.101321		0.103308
[truncated: 1 more columns]

## Sheet: Ext Data Fig.8e perf
Lick right trials
	Sample stim					Delay stim
	Med-Crus1	Lob 7	Lat-SIM	LobIV, V		Med-Crus1	Lob 7	Lat-SIM	LobIV, V
mouse 1	0.902778	0.941176	0.87234	0.816327		0.686275	0.67551	0.824561	0.62963
mouse 2	0.644444	0.628571	0.538462	0.794118		0.4	0.366667	0.65	0.56087
mouse 3	0.790698	0.814815	0.861111	0.823529		0.736735	0.657143	0.897436	0.807692
mouse 4	0.808511	0.711538	0.682927	0.954545		0.607143	0.571429	0.851064	0.698113
mouse 5	0.807692	0.863636	0.944444	0.623077		0.5	0.363636	0.744444	0.590476
Lick left trials
	Sample stim					Delay stim
	Med-Crus1	Lob 7	Lat-SIM	LobIV, V		Med-Crus1	Lob 7	Lat-SIM	LobIV, V
mouse 1	0.730769	0.744444	0.894737	0.654545		0.58	0.692308	0.734694	0.592593
mouse 2	0.695652	0.62	0.777778	0.857143		0.666667	0.7	0.7	0.785714
mouse 3	0.8	0.809524	0.833333	0.842105		0.5	0.402759	0.527778	0.557143
mouse 4	0.705882	0.733333	0.714286	0.733333		0.548387	0.625	0.770833	0.529412
mouse 5	0.611111	0.785714	0.761905	0.9125		0.625	0.651852	0.777778	0.941176

## Sheet: Ext Data Fig.8f
Delta performance during delay phtostim on every stim spot (Region grouped by ALM input and cerebellum output through DN)
	Conjunction regions	Input regions	Output regions	Outside
	-0.1674	-0.1508	-0.0042	-0.0677
	-0.0675	-0.1681	-0.1077	-0.0756
	-0.2287	-0.2418	-0.1309	-0.0535
	-0.1124	-0.1585	-0.1123	-0.0723
			-0.1524
